# Supplementary material for: A comprehensive map of missense trafficking variants in rhodopsin and their response to pharmacologic correction
Source: Sci Adv. 2026 Jul 29;12(31):eaef3518. doi: 10.1126/sciadv.aef3518 (PMC13418928; doi:10.1126/sciadv.aef3518)
Supplement: Supplementary file 2 — Data files S1 and S2 [file sciadv.aef3518_data_files_s1_and_s2.zip]

Archive with 2 entries (2 files):
- aef3518_data_file_s1.xlsx
- aef3518_data_file_s2.csv
