# Supplementary material for: A comprehensive map of missense trafficking variants in rhodopsin and their response to pharmacologic correction
Source: Sci Adv. 2026 Jul 29;12(31):eaef3518. doi: 10.1126/sciadv.aef3518 (PMC13418928; doi:10.1126/sciadv.aef3518)
Supplement: Supplementary file 2 — Data files S1 and S2 [file sciadv.aef3518_data_files_s1_and_s2.zip › aef3518_data_file_s1.xlsx]

## Sheet: supplementary-table-1
protein	consequence	Octant_mean	Octant_se	Octant_adj.p	MEE_mean	MEE_se	MEE_adj.p	composite_score	composite_SE	adj.composite_P	composite_score_homog	composite_score_category	abnormal_composite_score_confidence	ClinVar_any_in_same_pos_aa	ClinVar_one_star_in_same_pos_aa	Octant_mean_YC-001 30uM	Octant_se_YC-001 30uM	YC-001 minus Vehicle	YC-001 minus Vehicle SE	Treatment significance	legacy class by exact pos_aa	legacy class in same pos	Wan et al singleplex	Wan et al NGS	HGVSP
M1A	missense	-0.0697057	0.122066	2.80687e-17				-0.0697057	0.122066	0.575562	-0.0697057	very low	high confidence			-0.129667	0.187085	-0.0599608	0.223385	No					p.Met1Ala
M1C	missense	-0.00432633	0.118801	3.55326e-16				-0.00432633	0.118801	0.971796	-0.00432633	very low	high confidence			0.181858	0.191331	0.186185	0.225214	No					p.Met1Cys
M1D	missense	-0.360984	0.111706	4.56262e-32				-0.360984	0.111706	0.0013858	-0.360984	very low	high confidence			-0.0591761	0.191418	0.301807	0.221629	No					p.Met1Asp
M1E	missense	0.0395952	0.108749	1.59153e-17				0.0395952	0.108749	0.721645	0.0395952	very low	high confidence			-0.0604719	0.193836	-0.100067	0.222258	No					p.Met1Glu
M1F	missense	-0.101855	0.10036	2.9694e-26				-0.101855	0.10036	0.318612	-0.101855	very low	high confidence			-0.0126092	0.162281	0.0892455	0.190807	No					p.Met1Phe
M1G	missense	0.222636	0.110856	1.72941e-11				0.222636	0.110856	0.0478565	0.222636	very low	high confidence			0.232997	0.195003	0.0103612	0.224311	No					p.Met1Gly
M1H	missense	0.227346	0.107043	4.0997e-12				0.227346	0.107043	0.036301	0.227346	very low	high confidence			0.144333	0.159601	-0.0830132	0.192173	No					p.Met1His
M1I	missense	-0.177867	0.112122	3.71789e-24				-0.177867	0.112122	0.118264	-0.177867	very low	high confidence			-0.190755	0.191318	-0.0128878	0.221752	No					p.Met1Ile
M1K	missense	-0.057041	0.111274	4.72157e-20				-0.057041	0.111274	0.615177	-0.057041	very low	high confidence			0.20538	0.18372	0.262421	0.21479	No					p.Met1Lys
M1L	missense	0.292324	0.103428	5.49944e-11				0.292324	0.103428	0.00520825	0.292324	low	high confidence			0.253997	0.150538	-0.038327	0.182645	No					p.Met1Leu
M1N	missense	0.0223049	0.0987319	1.20191e-21				0.0223049	0.0987319	0.825217	0.0223049	very low	high confidence			0.359387	0.162915	0.337082	0.190497	No					p.Met1Asn
M1P	missense	0.103175	0.114445	4.45501e-14				0.103175	0.114445	0.375591	0.103175	very low	high confidence			0.326345	0.170111	0.22317	0.205026	No					p.Met1Pro
M1Q	missense	0.114751	0.112005	2.6806e-14				0.114751	0.112005	0.313966	0.114751	very low	high confidence			0.225988	0.184382	0.111237	0.215736	No					p.Met1Gln
M1R	missense	0.0901944	0.100667	2.74742e-18				0.0901944	0.100667	0.378559	0.0901944	very low	high confidence			0.398977	0.174922	0.308782	0.20182	No					p.Met1Arg
M1S	missense	0.166751	0.110758	4.54935e-13				0.166751	0.110758	0.138196	0.166751	very low	high confidence			0.123056	0.175996	-0.0436951	0.207947	No					p.Met1Ser
M1T	missense	0.023474	0.108216	3.08949e-18				0.023474	0.108216	0.831891	0.023474	very low	high confidence			0.192431	0.163181	0.168957	0.195803	No					p.Met1Thr
M1V	missense	0.0348246	0.130147	9.92568e-13				0.0348246	0.130147	0.793627	0.0348246	very low	high confidence	Uncertain significance	Uncertain_significance	0.247747	0.202073	0.212922	0.240358	No					p.Met1Val
M1W	missense	-0.124676	0.106354	1.89807e-24				-0.124676	0.106354	0.248922	-0.124676	very low	high confidence			-0.0537177	0.182616	0.0709582	0.211329	No					p.Met1Trp
M1X	nonsense	-0.0470447	0.119293	2.51005e-17												-0.153991	0.201235	-0.106946	0.233936	No					p.Met1*
M1Y	missense	-0.285581	0.107799	9.30833e-31				-0.285581	0.107799	0.00887399	-0.285581	very low	high confidence			-0.279114	0.167535	0.00646715	0.19922	No					p.Met1Tyr
Y10A	missense	0.534489	0.0909638	1.7096e-06				0.534489	0.0909638	5.38967e-09	0.534489	uninformative				1.1091	0.121393	0.574613	0.151693	Yes					p.Tyr10Ala
Y10C	missense	0.737494	0.0790668	0.00437064				0.737494	0.0790668	1.80631e-20	0.737494	uninformative				1.05076	0.107651	0.313266	0.133567	No					p.Tyr10Cys
Y10D	missense	0.0634517	0.104054	3.76454e-18				0.0634517	0.104054	0.54973	0.0634517	very low	high confidence			1.07549	0.115958	1.01204	0.1558	Yes					p.Tyr10Asp
Y10E	missense	0.305223	0.100507	3.41739e-11				0.305223	0.100507	0.00266813	0.305223	low	moderate confidence			1.16512	0.121524	0.859899	0.157701	Yes					p.Tyr10Glu
Y10F	missense	1.11231	0.0720931	0.338885				1.11231	0.0720931	3.12675e-53	1.11231	uninformative				1.01613	0.103926	-0.0961835	0.126484	No					p.Tyr10Phe
Y10G	missense	0.271726	0.0989729	1.51062e-12				0.271726	0.0989729	0.00666931	0.271726	low	high confidence			1.19361	0.112568	0.921883	0.149891	Yes					p.Tyr10Gly
Y10H	missense	0.8063	0.0764191	0.0482846				0.8063	0.0764191	9.19624e-26	0.8063	uninformative				0.918685	0.116252	0.112385	0.13912	No					p.Tyr10His
Y10I	missense	0.973016	0.0723043	0.881215				0.973016	0.0723043	6.46389e-41	0.973016	uninformative				0.786874	0.109389	-0.186142	0.131126	No					p.Tyr10Ile
Y10K	missense	0.521912	0.078607	7.27074e-09				0.521912	0.078607	4.26497e-11	0.521912	uninformative	moderate confidence			1.15578	0.10484	0.633869	0.131036	Yes					p.Tyr10Lys
Y10L	missense	0.959168	0.0708033	0.804497				0.959168	0.0708033	1.92732e-41	0.959168	uninformative				0.95668	0.101002	-0.00248757	0.123347	No					p.Tyr10Leu
Y10M	missense	1.06121	0.0667506	0.656382				1.06121	0.0667506	2.12447e-56	1.06121	uninformative				1.14104	0.0981429	0.0798293	0.118692	No					p.Tyr10Met
Y10N	missense	0.943703	0.0831063	0.763565				0.943703	0.0831063	1.35092e-29	0.943703	uninformative				1.07697	0.11616	0.133268	0.142828	No					p.Tyr10Asn
Y10P	missense	0.180733	0.107367	2.08285e-13				0.180733	0.107367	0.0973822	0.180733	very low	high confidence			1.19229	0.12229	1.01156	0.162734	Yes					p.Tyr10Pro
Y10Q	missense	0.151643	0.0967942	2.7827e-17				0.151643	0.0967942	0.122862	0.151643	very low	high confidence			1.12164	0.107325	0.969993	0.144526	Yes					p.Tyr10Gln
Y10R	missense	0.274091	0.0959649	3.38751e-13				0.274091	0.0959649	0.00475102	0.274091	low	high confidence			0.963109	0.118143	0.689018	0.152208	Yes					p.Tyr10Arg
Y10S	missense	0.0830995	0.0878781	7.65653e-24				0.0830995	0.0878781	0.352782	0.0830995	very low	high confidence			1.14893	0.0967817	1.06583	0.130726	Yes					p.Tyr10Ser
Y10T	missense	0.213544	0.102921	1.91823e-13				0.213544	0.102921	0.0408843	0.213544	very low	high confidence			1.08412	0.116604	0.870579	0.155529	Yes					p.Tyr10Thr
Y10V	missense	0.952873	0.0744096	0.781735				0.952873	0.0744096	3.30742e-37	0.952873	uninformative				1.00342	0.106468	0.0505502	0.129893	No					p.Tyr10Val
Y10W	missense	1.05042	0.0680214	0.736403				1.05042	0.0680214	2.53546e-53	1.05042	uninformative				1.07104	0.10196	0.020618	0.122568	No					p.Tyr10Trp
Y10X	nonsense	0.161701	0.0998649	5.71026e-16												0.580184	0.161625	0.418483	0.189989	No					p.Tyr10*
H100A	missense	0.976558	0.0759553	0.908519	0.897607	0.0809	0.404848	0.939569	0.0553741	5.6387e-64	0.939569	uninformative				0.960143	0.112928	-0.0164143	0.136095	No					p.His100Ala
H100C	missense	1.20488	0.0846108	0.0640026	1.08433	0.0811128	0.0023149	1.1422	0.0602238	2.31353e-79	1.1422	uninformative				1.18938	0.119388	-0.0154978	0.14633	No					p.His100Cys
H100D	missense	0.846446	0.0825658	0.208297	0.730645	0.0808264	0.264655	0.787318	0.0578876	9.28179e-42	0.787318	uninformative				0.918438	0.120075	0.0719917	0.145723	No					p.His100Asp
H100E	missense	0.945869	0.0801682	0.764181	0.853659	0.0809292	0.751427	0.9002	0.0569546	9.09457e-56	0.9002	uninformative				0.903576	0.116717	-0.0422929	0.141597	No					p.His100Glu
H100F	missense	1.12041	0.0883182	0.429309	1.09747	0.0809266	0.0013266	1.10794	0.0596661	3.57317e-76	1.10794	uninformative				1.01846	0.130106	-0.101943	0.15725	No					p.His100Phe
H100G	missense	0.975506	0.0813346	0.911661	1.04335	0.081312	0.0105955	1.00944	0.0575043	2.52469e-68	1.00944	uninformative				1.04467	0.119171	0.0691683	0.144281	No					p.His100Gly
H100H	synonymous				1.05419	0.0809556	0.00703208	1.05419	0.0809556	2.04603e-38	1.05419	uninformative													p.His100=
H100I	missense	0.995052	0.0845297	0.987822	1.08379	0.0809622	0.00232046	1.04133	0.0584694	2.91517e-70	1.04133	uninformative				1.09814	0.123458	0.103084	0.149624	No					p.His100Ile
H100K	missense	0.99653	0.0766356	0.989713	1.10953	0.0810977	0.00081834	1.04991	0.0564126	1.64056e-76	1.04991	uninformative				1.05597	0.111814	0.0594426	0.135556	No					p.His100Lys
H100L	missense	0.940018	0.0728054	0.698508	1.10377	0.081018	0.00103334	1.01804	0.0817874	3.0494e-35	1.01804	uninformative				0.90566	0.108445	-0.0343579	0.130617	No					p.His100Leu
H100M	missense	1.01063	0.0794695	0.96555	1.40791	0.0818687	6.25208e-12	1.20878	0.198643	1.51403e-09	1.20878	uninformative				1.01418	0.114883	0.00355545	0.139691	No					p.His100Met
H100N	missense	1.08083	0.0662044	0.505002	1.43044	0.081904	9.0431e-13	1.25231	0.174775	1.09294e-12	1.25231	uninformative				1.08324	0.0974556	0.00241404	0.117816	No					p.His100Asn
H100P	missense	0.307311	0.0967585	6.23095e-12	0.173795	0.0805579	3.93119e-15	0.229795	0.0658856	0.000552577	0.229795	very low	high confidence	Uncertain significance	Uncertain_significance	1.03743	0.112913	0.730119	0.1487	Yes					p.His100Pro
H100Q	missense	0.941975	0.0900667	0.776675	1.2351	0.0812458	1.34406e-06	1.09112	0.146541	1.38708e-13	1.09112	uninformative				0.768	0.128438	-0.173976	0.15687	No					p.His100Gln
H100R	missense	1.02663	0.0251276	0.583771	1.32751	0.0816796	3.34683e-09	1.16703	0.150105	1.11562e-14	1.16703	uninformative		Uncertain significance	Uncertain_significance	1.01815	0.0369377	-0.00847587	0.0446743	No					p.His100Arg
H100S	missense	0.985498	0.071071	0.941518	0.93591	0.0810096	0.198217	0.963931	0.053425	4.73382e-72	0.963931	uninformative				0.922813	0.106961	-0.0626849	0.12842	No					p.His100Ser
H100T	missense	0.995135	0.0799531	0.986829	1.16643	0.0811323	5.81748e-05	1.08023	0.0856466	3.84929e-36	1.08023	uninformative				0.969489	0.115191	-0.025646	0.14022	No					p.His100Thr
H100V	missense	0.945435	0.0803054	0.763361	1.17012	0.0811033	4.78695e-05	1.05749	0.112343	8.0748e-21	1.05749	uninformative				0.925299	0.118334	-0.0201354	0.14301	No					p.His100Val
H100W	missense	0.845116	0.0732776	0.12746	1.13851	0.0811699	0.00022723	0.989735	0.146682	2.05478e-11	0.989735	uninformative				0.952698	0.109377	0.107582	0.131655	No					p.His100Trp
H100X	nonsense	0.326404	0.109322	4.46278e-09	-0.0106669	0.0806089	3.70588e-24									0.243561	0.170039	-0.0828434	0.20215	No					p.His100*
H100Y	missense	1.09784	0.079542	0.499776	1.11863	0.0809791	0.000541883	1.10805	0.0567459	5.71173e-84	1.10805	uninformative				0.989938	0.113846	-0.107902	0.13888	No					p.His100Tyr
G101A	missense	0.869446	0.0735943	0.24155	1.05853	0.0601916	0.000215794	0.968728	0.0944207	1.91641e-24	0.968728	uninformative				1.01812	0.109774	0.148678	0.132161	No					p.Gly101Ala
G101C	missense	0.900379	0.0733151	0.431119	1.08736	0.0598253	2.82105e-05	0.998674	0.0933688	1.966e-26	0.998674	uninformative				0.693335	0.106521	-0.207043	0.129313	No					p.Gly101Cys
G101D	missense	0.128153	0.11951	2.3722e-12	0.055617	0.0595947	9.45763e-37	0.0700619	0.0533317	0.196261	0.0700619	very low	high confidence			1.08991	0.135674	0.961757	0.180804	Yes					p.Gly101Asp
G101E	missense	0.909115	0.0764944	0.521501	1.06831	0.0602883	0.000117816	0.995676	0.0792941	7.77162e-36	0.995676	uninformative		Uncertain significance	Uncertain_significance	1.00383	0.109828	0.0947193	0.133842	No			74.7348	0.5742	p.Gly101Glu
G101F	missense	1.09661	0.0775126	0.49079	1.24207	0.0608897	4.08085e-11	1.17725	0.0722972	4.47235e-59	1.17725	uninformative				1.20767	0.113486	0.111066	0.137431	No					p.Gly101Phe
G101G	synonymous				1.01971	0.0603309	0.00212584	1.01971	0.0603309	1.6919e-63	1.01971	uninformative													p.Gly101=
G101H	missense	1.06243	0.0986004	0.78174	1.20522	0.0605215	1.56094e-09	1.15504	0.0681677	8.37216e-64	1.15504	uninformative				0.867941	0.134101	-0.19449	0.166449	No					p.Gly101His
G101I	missense	0.485907	0.115135	4.19941e-05	0.375831	0.0597522	2.97455e-13	0.399187	0.0530354	7.52967e-14	0.399187	low	moderate confidence			1.23356	0.147161	0.747649	0.186848	Yes					p.Gly101Ile
G101K	missense	1.09154	0.0924524	0.622587	0.896434	0.0596644	0.263071	0.981203	0.0967094	6.13197e-24	0.981203	uninformative				1.12637	0.135596	0.0348307	0.164115	No					p.Gly101Lys
G101L	missense	0.704875	0.0978157	0.0120463	0.861385	0.0596919	0.579247	0.802313	0.0758672	7.12069e-26	0.802313	uninformative				1.03442	0.135955	0.329548	0.167486	No					p.Gly101Leu
G101M	missense	1.04631	0.0842142	0.813076	1.32466	0.0604808	1.15342e-15	1.19165	0.139035	1.61928e-17	1.19165	uninformative				1.05144	0.128348	0.00512153	0.15351	No					p.Gly101Met
G101N	missense	1.04375	0.0836707	0.823653	1.19904	0.0604984	2.84974e-09	1.13215	0.0768928	1.2157e-48	1.13215	uninformative				1.01956	0.118217	-0.0241948	0.144831	No					p.Gly101Asn
G101P	missense	0.171705	0.085171	6.00931e-21	0.150873	0.0593279	8.7307e-29	0.157679	0.0486815	0.00135054	0.157679	very low	high confidence			1.06793	0.0966109	0.896223	0.128793	Yes					p.Gly101Pro
G101Q	missense	1.02601	0.0822931	0.906018	1.42073	0.0612762	2.7831e-21	1.22719	0.197325	6.57589e-10		uninformative				0.996012	0.118252	-0.0299928	0.144068	No					p.Gly101Gln
G101R	missense	0.948618	0.0859271	0.795776	1.29143	0.0604808	8.63063e-14	1.12546	0.171321	6.81215e-11	1.12546	uninformative				0.839191	0.124815	-0.109427	0.151533	No					p.Gly101Arg
G101S	missense	0.822905	0.0811524	0.110267	1.15002	0.0603474	2.49071e-07	0.99096	0.163493	1.75608e-09	0.99096	uninformative				0.902403	0.121696	0.0794983	0.146273	No					p.Gly101Ser
G101T	missense	0.983789	0.0874028	0.94824	1.26577	0.0600252	1.32106e-12	1.13194	0.140809	1.3708e-15	1.13194	uninformative				1.09406	0.130116	0.11027	0.156746	No					p.Gly101Thr
G101V	missense	0.541741	0.0965285	1.10555e-05	0.608211	0.0596381	0.000477614	0.589848	0.0507359	6.02054e-31	0.589848	uninformative	moderate confidence	Conflicting classifications of pathogenicity	Conflicting_classifications_of_pathogenicity	1.17457	0.138467	0.632834	0.168792	Yes			63.5446	0.476357	p.Gly101Val
G101W	missense	0.986634	0.0721674	0.948251	1.06448	0.0600247	0.000141582	1.03265	0.0461484	2.31097e-109	1.03265	uninformative				1.08068	0.106637	0.0940498	0.128762	No					p.Gly101Trp
G101X	nonsense	0.0890706	0.104503	4.15084e-17	-0.170881	0.0595091	7.10858e-61									0.126086	0.161434	0.0370154	0.192307	No					p.Gly101*
G101Y	missense	0.848501	0.0908794	0.288174	1.29445	0.0609442	9.22781e-14	1.07657	0.222916	1.64758e-06		uninformative				0.902064	0.131959	0.0535627	0.160225	No					p.Gly101Tyr
Y102A	missense	0.742676	0.109481	0.0760054	0.254301	0.0550001	3.19537e-24	0.489314	0.244015	0.0481991		conflicting				1.16125	0.149068	0.418576	0.184952	No					p.Tyr102Ala
Y102C	missense	0.722041	0.0892495	0.00881561	0.520236	0.055039	9.46748e-08	0.608908	0.100159	1.56879e-09	0.608908	uninformative				0.831216	0.120602	0.109175	0.150034	No					p.Tyr102Cys
Y102D	missense	-0.163102	0.10289	9.28916e-28	-0.00530065	0.0547117	2.7275e-50	-0.0601422	0.0751429	0.431505	-0.0601422	very low	high confidence			1.19457	0.12864	1.35767	0.164726	Yes					p.Tyr102Asp
Y102E	missense	0.283831	0.0965339	9.73101e-13	0.298749	0.0548287	6.77006e-21	0.29511	0.0476754	7.89312e-10	0.29511	low	high confidence			0.873938	0.119975	0.590107	0.153989	Yes					p.Tyr102Glu
Y102F	missense	0.973337	0.0636335	0.864699	1.2251	0.0557099	4.19334e-12	1.1011	0.125866	3.45392e-18	1.1011	uninformative				1.00717	0.0914653	0.0338342	0.111423	No					p.Tyr102Phe
Y102G	missense	0.847871	0.0903502	0.281244	0.495383	0.0547685	6.3353e-09	0.664303	0.176092	0.000185058	0.664303	uninformative				1.01013	0.124027	0.162257	0.153446	No					p.Tyr102Gly
Y102H	missense	0.976185	0.0791509	0.911661	1.00048	0.0550758	0.00243783	0.992555	0.0452082	2.18229e-105	0.992555	uninformative				1.10531	0.11849	0.129123	0.142495	No					p.Tyr102His
Y102I	missense	0.141455	0.0851777	2.35765e-22	0.305373	0.0548688	2.25201e-20	0.236361	0.08093	0.00387966	0.236361	very low	high confidence			0.988451	0.102471	0.846996	0.13325	Yes					p.Tyr102Ile
Y102K	missense	0.933972	0.0852101	0.719047	0.360015	0.0548267	1.45671e-16	0.643287	0.286955	0.0270597		conflicting				0.737444	0.123339	-0.196528	0.149911	No					p.Tyr102Lys
Y102L	missense	0.640474	0.0818459	5.84406e-05	0.489659	0.0546855	3.21451e-09	0.552773	0.0743988	1.5628e-13	0.552773	uninformative	moderate confidence			1.25601	0.110797	0.615532	0.137749	Yes					p.Tyr102Leu
Y102M	missense	0.975661	0.0692828	0.890044	1.08782	0.0557749	6.66733e-06	1.03927	0.0555739	3.18208e-77	1.03927	uninformative				0.894449	0.0978814	-0.0812118	0.11992	No					p.Tyr102Met
Y102N	missense	0.394786	0.106844	8.58167e-08	0.185302	0.0551347	5.91074e-30	0.270053	0.102817	0.0094746	0.270053	low	high confidence	Uncertain significance	Uncertain_significance	0.754224	0.149346	0.359438	0.18363	No					p.Tyr102Asn
Y102P	missense	0.26266	0.0985117	6.02973e-13	0.303932	0.0549606	2.04861e-20	0.294135	0.0479962	1.16029e-09	0.294135	low	high confidence			1.05178	0.119896	0.78912	0.155176	Yes					p.Tyr102Pro
Y102Q	missense	0.944135	0.0762031	0.739542	0.97589	0.0549965	0.00917336	0.965015	0.0445954	1.77821e-102	0.965015	uninformative				1.02728	0.106953	0.0831447	0.131323	No					p.Tyr102Gln
Y102R	missense	0.901843	0.0842027	0.531493	0.440803	0.0551502	1.49775e-11	0.666932	0.230478	0.00422262		conflicting				1.0848	0.117059	0.182958	0.144198	No					p.Tyr102Arg
Y102S	missense	0.789556	0.0898835	0.0776153	0.388564	0.0548583	1.02855e-14	0.582739	0.200397	0.00403763		conflicting				1.17285	0.123173	0.38329	0.152482	No					p.Tyr102Ser
Y102T	missense	0.653326	0.101153	0.00299688	0.274406	0.0549936	1.23634e-22	0.454355	0.189221	0.017792	0.454355	low				1.22854	0.134616	0.575217	0.168385	Yes					p.Tyr102Thr
Y102V	missense	0.538658	0.11001	0.000141926	0.34904	0.0546693	2.13164e-17	0.419818	0.091713	5.60012e-06	0.419818	low	moderate confidence			1.17907	0.131985	0.640417	0.17182	Yes					p.Tyr102Val
Y102W	missense	1.01162	0.0808212	0.962166	1.16642	0.0553961	3.23138e-09	1.1002	0.0765888	2.18666e-46	1.1002	uninformative				1.13349	0.11799	0.121873	0.143016	No					p.Tyr102Trp
Y102X	nonsense	0.0969006	0.10651	2.89507e-16	-0.0683424	0.0546273	3.36726e-58									0.490417	0.183199	0.393516	0.211911	No					p.Tyr102*
Y102Y	synonymous				1.01293	0.0544049	0.00100536	1.01293	0.0544049	1.44416e-76	1.01293	uninformative													p.Tyr102=
F103A	missense	0.993193	0.0872426	0.981242	1.25761	0.0757193	4.2393e-08	1.12895	0.132162	2.07426e-17	1.12895	uninformative				0.862522	0.129585	-0.130671	0.156217	No					p.Phe103Ala
F103C	missense	0.891148	0.0839677	0.463268	0.795346	0.0752402	0.707118	0.838011	0.0560352	4.00018e-50	0.838011	uninformative				1.04662	0.122468	0.155474	0.148489	No					p.Phe103Cys
F103D	missense	0.954975	0.0791683	0.808278	0.657581	0.0752483	0.0328941	0.80526	0.148694	7.58034e-08	0.80526	uninformative				1.16487	0.111874	0.209899	0.137052	No					p.Phe103Asp
F103E	missense	0.969766	0.0886946	0.893418	1.28104	0.0763959	9.83029e-09	1.12866	0.155601	5.75477e-13	1.12866	uninformative				0.927861	0.125478	-0.0419051	0.15366	No					p.Phe103Glu
F103F	synonymous				0.957182	0.0746187	0.0942	0.957182	0.0746187	2.50125e-37	0.957182	uninformative													p.Phe103=
F103G	missense	0.831115	0.0929559	0.225379	0.796687	0.075467	0.720763	0.810364	0.0585894	3.96544e-43	0.810364	uninformative				0.921399	0.130841	0.0902843	0.160499	No					p.Phe103Gly
F103H	missense	1.17381	0.0757894	0.086595	1.04843	0.0751674	0.00465157	1.11075	0.0626897	1.45731e-69	1.11075	uninformative				1.04898	0.106823	-0.12483	0.130978	No					p.Phe103His
F103I	missense	1.0127	0.0810775	0.95917	1.32132	0.0758903	3.07897e-10	1.16833	0.154303	5.35892e-14	1.16833	uninformative				0.907196	0.117867	-0.105506	0.14306	No					p.Phe103Ile
F103K	missense	0.421972	0.0917738	1.9165e-09	0.346235	0.0750457	7.28598e-10	0.376584	0.0580952	1.21136e-10	0.376584	low	high confidence			1.03775	0.119676	0.615776	0.150813	Yes					p.Phe103Lys
F103L	missense	1.12554	0.0819203	0.34964	1.04506	0.074906	0.00516599	1.08171	0.0552803	2.58432e-84	1.08171	uninformative				1.20148	0.120308	0.0759436	0.145551	No					p.Phe103Leu
F103M	missense	0.918365	0.105867	0.720841	0.961424	0.0753503	0.0871061	0.946946	0.0613888	3.29454e-53	0.946946	uninformative				0.986955	0.160806	0.0685892	0.192526	No					p.Phe103Met
F103N	missense	0.878356	0.0843176	0.391013	1.37814	0.0758256	1.82691e-12	1.12961	0.249891	7.32541e-06		uninformative				0.791211	0.125183	-0.0871451	0.150931	No					p.Phe103Asn
F103P	missense	0.40724	0.098404	1.03134e-08	0.0996902	0.0750315	3.65741e-21	0.246875	0.153633	0.113506	0.246875	very low	moderate confidence			1.03824	0.120473	0.631005	0.155554	Yes					p.Phe103Pro
F103Q	missense	1.08574	0.0753649	0.546211	0.589194	0.0751098	0.00258201	0.83743	0.248274	0.000840427		uninformative				0.947598	0.109977	-0.138145	0.133322	No					p.Phe103Gln
F103R	missense	0.53569	0.0714343	5.25496e-10	0.226021	0.0750409	8.68459e-15	0.381709	0.154832	0.0149325	0.381709	low	moderate confidence			1.00863	0.0962082	0.472939	0.119829	Yes					p.Phe103Arg
F103S	missense	1.1485	0.0839681	0.244153	1.36873	0.0760187	5.00525e-12	1.2615	0.110078	4.07828e-30	1.2615	uninformative				1.07725	0.122807	-0.0712464	0.148769	No					p.Phe103Ser
F103T	missense	1.02842	0.0882376	0.902653	0.841045	0.0752121	0.852328	0.929054	0.0935173	5.14195e-23	0.929054	uninformative				1.22047	0.128139	0.192041	0.155581	No					p.Phe103Thr
F103V	missense	0.975974	0.0802623	0.911661	1.10475	0.0753295	0.000395507	1.04334	0.0643192	1.22265e-58	1.04334	uninformative				0.974321	0.118396	-0.00165323	0.143037	No					p.Phe103Val
F103W	missense	0.99767	0.0728533	0.994946	1.2449	0.0753707	9.19319e-08	1.12053	0.123613	2.03684e-19	1.12053	uninformative				0.990613	0.106669	-0.00705725	0.129174	No					p.Phe103Trp
F103X	nonsense	-0.202361	0.124164	8.79608e-21	-0.0334699	0.0747484	2.31399e-29									-0.516069	0.219767	-0.313708	0.252417	No					p.Phe103*
F103Y	missense	1.12907	0.0781298	0.295142	1.18268	0.075538	5.90057e-06	1.15678	0.0543066	2.22382e-99	1.15678	uninformative				1.01028	0.113654	-0.118795	0.137918	No					p.Phe103Tyr
V104A	missense	1.115	0.0777769	0.373606	1.4416	0.0793914	5.52555e-14	1.27791	0.163304	7.49148e-15	1.27791	uninformative				1.23607	0.109459	0.121069	0.134278	No		0			p.Val104Ala
V104C	missense	0.892538	0.069789	0.346276	1.22958	0.0789483	9.22165e-07	1.05904	0.168511	4.34232e-10	1.05904	uninformative				1.03205	0.100864	0.139516	0.122654	No		0			p.Val104Cys
V104D	missense	0.762488	0.0872127	0.0290122	0.166975	0.078682	4.06947e-16	0.463543	0.297754	0.125239		conflicting				0.824197	0.117111	0.061709	0.146017	No		0			p.Val104Asp
V104E	missense	1.08961	0.0849358	0.586386	1.06159	0.0787695	0.00422209	1.07455	0.0577555	1.83866e-76	1.07455	uninformative				1.06135	0.123124	-0.0282667	0.149578	No		0			p.Val104Glu
V104F	missense	1.02279	0.0783008	0.912678	1.0917	0.0790557	0.001299	1.05691	0.055632	1.2661e-79	1.05691	uninformative				1.04694	0.110866	0.0241556	0.135728	No	0	0	95.6246	3.67896	p.Val104Phe
V104G	missense	0.829503	0.0920127	0.211006	0.999807	0.079062	0.0358831	0.92116	0.0849029	3.74784e-27	0.92116	uninformative				1.07304	0.127476	0.243537	0.157215	No		0			p.Val104Gly
V104H	missense	0.952537	0.0694759	0.76168	1.13884	0.0789919	0.000148888	1.0419	0.0930768	8.32937e-29	1.0419	uninformative				1.06015	0.101536	0.107612	0.12303	No		0			p.Val104His
V104I	missense	0.996542	0.0241048	0.962166	1.1496	0.0788878	8.51363e-05	1.05464	0.0742771	2.33265e-45	1.05464	uninformative		Conflicting classifications of pathogenicity	Conflicting_classifications_of_pathogenicity	0.994538	0.0351768	-0.00200354	0.0426433	No		0	93.9261	4.18053	p.Val104Ile
V104K	missense	1.0015	0.0750682	0.996026	1.2238	0.0790682	1.37209e-06	1.11126	0.111143	2.71538e-23	1.11126	uninformative				0.953742	0.105463	-0.0477546	0.129451	No		0			p.Val104Lys
V104L	missense	1.12989	0.0881269	0.37611	1.23489	0.078848	6.39883e-07	1.18821	0.0587616	7.89743e-90	1.18821	uninformative				1.05029	0.12856	-0.079596	0.155865	No		0			p.Val104Leu
V104M	missense	1.01048	0.0713836	0.961588	1.08233	0.0787087	0.00183045	1.04291	0.0528763	1.27357e-85	1.04291	uninformative				0.996157	0.107133	-0.0143246	0.128737	No		0			p.Val104Met
V104N	missense	0.954233	0.0834924	0.814071	1.17506	0.0789913	2.27375e-05	1.0663	0.110402	7.74824e-22	1.0663	uninformative				0.809198	0.120876	-0.145036	0.146908	No		0			p.Val104Asn
V104P	missense	0.993021	0.0725656	0.973988	1.05617	0.0787682	0.0052014	1.02201	0.0533699	7.40477e-81	1.02201	uninformative				0.965191	0.108258	-0.02783	0.130329	No		0			p.Val104Pro
V104Q	missense	0.804495	0.0753394	0.0411677	1.33106	0.0790873	7.45455e-10	1.06723	0.263283	5.85186e-05		uninformative				0.88621	0.112088	0.0817147	0.135054	No		0			p.Val104Gln
V104R	missense	1.0891	0.0930805	0.637895	1.21089	0.0789879	2.90586e-06	1.15991	0.0602256	9.38397e-82	1.15991	uninformative				0.94071	0.133815	-0.148394	0.163005	No		0			p.Val104Arg
V104S	missense	0.961589	0.0815133	0.845239	1.43921	0.0798586	9.83032e-14	1.20068	0.238812	6.0154e-07		uninformative				1.01262	0.120109	0.0510286	0.145157	No		0			p.Val104Ser
V104T	missense	1.07891	0.0865987	0.658001	1.38507	0.0792239	8.85329e-12	1.23399	0.153069	1.1404e-15	1.23399	uninformative				1.06264	0.122269	-0.0162704	0.14983	No		0			p.Val104Thr
V104V	synonymous				0.9221	0.0783166	0.244951	0.9221	0.0783166	1.06277e-31	0.9221	uninformative										0			p.Val104=
V104W	missense	1.01275	0.0878865	0.961588	1.22762	0.0789872	1.0537e-06	1.12364	0.107378	2.28528e-25	1.12364	uninformative				0.968499	0.125654	-0.0442546	0.15334	No		0			p.Val104Trp
V104X	nonsense	0.0244418	0.111018	2.30014e-17	-0.0767484	0.0784835	2.21782e-29									-0.190861	0.180282	-0.215303	0.211722	No		0			p.Val104*
V104Y	missense	1.13971	0.0906776	0.345903	1.06255	0.0787415	0.00406532	1.09572	0.059454	4.52212e-75	1.09572	uninformative				1.09342	0.129504	-0.046296	0.158094	No		0			p.Val104Tyr
F105A	missense	1.16609	0.0890112	0.205937	1.15843	0.0741565	1.72535e-05	1.16156	0.0569747	2.85478e-91	1.16156	uninformative				1.1202	0.132288	-0.0458843	0.159446	No					p.Phe105Ala
F105C	missense	0.941632	0.0857799	0.763361	1.09698	0.0738444	0.000441532	1.02544	0.0774336	1.12675e-39	1.02544	uninformative				1.06076	0.122612	0.119128	0.149639	No					p.Phe105Cys
F105D	missense	0.950377	0.108956	0.851237	1.46788	0.0746196	5.90839e-17	1.21522	0.258677	3.14448e-06		uninformative				0.911232	0.160855	-0.0391456	0.194282	No					p.Phe105Asp
F105E	missense	0.969886	0.101762	0.911922	1.30264	0.0742163	5.9636e-10	1.14355	0.166219	8.26087e-12	1.14355	uninformative				0.990153	0.136902	0.0202672	0.170581	No					p.Phe105Glu
F105F	synonymous				0.882324	0.0730332	0.468382	0.882324	0.0730332	2.7095e-33	0.882324	uninformative													p.Phe105=
F105G	missense	0.927764	0.0973968	0.736403	1.31633	0.0745829	2.27141e-10	1.12709	0.194216	8.28353e-09	1.12709	uninformative				0.762415	0.1406	-0.165349	0.171039	No					p.Phe105Gly
F105H	missense	0.906048	0.0770048	0.505195	1.14007	0.0740163	4.78695e-05	1.02402	0.117006	3.34193e-18	1.02402	uninformative				0.85095	0.112888	-0.0550976	0.13665	No					p.Phe105His
F105I	missense	1.02489	0.0749282	0.897825	1.54064	0.074919	1.35743e-20	1.28276	0.257875	7.91942e-07		uninformative				1.10588	0.108345	0.0809875	0.13173	No					p.Phe105Ile
F105K	missense	0.755904	0.0995019	0.059218	1.06129	0.0736686	0.00224832	0.91592	0.152516	2.47122e-09	0.91592	uninformative				0.832608	0.142671	0.076704	0.173941	No					p.Phe105Lys
F105L	missense	1.15013	0.0917566	0.302445	0.810584	0.0736125	0.848505	0.975939	0.169716	1.12902e-08	0.975939	uninformative				0.921236	0.131545	-0.228895	0.160385	No					p.Phe105Leu
F105M	missense	1.08307	0.0909498	0.657246	1.18381	0.0738462	3.29244e-06	1.14378	0.0573287	1.55974e-87	1.14378	uninformative				1.10804	0.133466	0.0249745	0.161509	No					p.Phe105Met
F105N	missense	0.967756	0.0827189	0.877086	1.27936	0.0738486	3.36129e-09	1.12579	0.155785	7.00657e-13	1.12579	uninformative				0.885148	0.117698	-0.0826077	0.143858	No					p.Phe105Asn
F105P	missense	1.13686	0.0894045	0.350269	1.24534	0.0739188	4.90357e-08	1.20129	0.0569689	1.85359e-97	1.20129	uninformative				1.20324	0.125824	0.0663896	0.154353	No					p.Phe105Pro
F105Q	missense	0.923188	0.0869568	0.669162	1.248	0.0738855	3.97384e-08	1.08883	0.162376	2.73001e-11	1.08883	uninformative				1.0463	0.129476	0.12311	0.155966	No					p.Phe105Gln
F105R	missense	1.12539	0.0819703	0.350536	0.996194	0.0735746	0.027183	1.05574	0.0644021	7.58378e-60	1.05574	uninformative				1.06925	0.11932	-0.0561435	0.144763	No					p.Phe105Arg
F105S	missense	0.923626	0.0935045	0.701035	0.943461	0.0736717	0.129546	0.935864	0.0578681	2.66521e-58	0.935864	uninformative				0.703386	0.134793	-0.22024	0.164049	No					p.Phe105Ser
F105T	missense	0.925697	0.0954492	0.717135	0.920707	0.0740994	0.225336	0.922583	0.0585318	1.79186e-55	0.922583	uninformative				0.845764	0.14439	-0.0799326	0.173087	No					p.Phe105Thr
F105V	missense	0.902519	0.0732416	0.445779	1.2859	0.0741499	2.29721e-09	1.09404	0.191693	1.45204e-08	1.09404	uninformative				0.937323	0.110617	0.0348036	0.132667	No					p.Phe105Val
F105W	missense	1.03397	0.0721267	0.845239	1.0376	0.0736805	0.00602731	1.03575	0.0515419	9.36726e-89	1.03575	uninformative				1.01091	0.104337	-0.0230551	0.12684	No					p.Phe105Trp
F105X	nonsense	0.0844911	0.134236	6.34859e-11	-0.0728084	0.0732841	3.28945e-33									-0.202585	0.222135	-0.287076	0.259544	No					p.Phe105*
F105Y	missense	0.90713	0.0868412	0.577803	1.17005	0.0739577	8.09803e-06	1.04253	0.131401	3.17723e-15	1.04253	uninformative				0.971983	0.125022	0.064853	0.152223	No					p.Phe105Tyr
G106A	missense	0.68764	0.0264504	3.57691e-30	0.940458	0.0603559	0.0708493	0.808228	0.126275	2.06295e-10		uninformative		Likely pathogenic	Pathogenic	1.05957	0.036601	0.37193	0.0451581	Yes		2, 2			p.Gly106Ala
G106C	missense	0.131269	0.103168	4.63013e-16	0.131482	0.0596707	4.76523e-30	0.131428	0.0516531	0.0119827	0.131428	very low	high confidence			0.509072	0.137667	0.377804	0.172034	No		2, 2			p.Gly106Cys
G106D	missense	0.290853	0.0972547	2.43227e-12	0.268433	0.059726	9.3409e-20	0.274573	0.0508948	8.49888e-08	0.274573	low	high confidence			0.82109	0.119737	0.530237	0.154258	Yes		2, 2			p.Gly106Asp
G106E	missense	0.480981	0.0853799	7.39844e-09	0.371934	0.0598804	2.06427e-13	0.409474	0.0518112	4.05698e-15	0.409474	low	moderate confidence			0.992297	0.112896	0.511315	0.141546	Yes		2, 2			p.Gly106Glu
G106F	missense	0.21435	0.118355	2.12261e-10	0.2189	0.0597733	3.51726e-23	0.217975	0.053355	5.11646e-05	0.217975	very low	high confidence			1.12223	0.138567	0.907879	0.182232	Yes		2, 2			p.Gly106Phe
G106H	missense	0.429281	0.0813318	1.67611e-11	0.363599	0.0603677	1.16355e-13	0.386931	0.0484741	2.16228e-15	0.386931	low	high confidence			1.02186	0.105687	0.592578	0.133359	Yes		2, 2			p.Gly106His
G106I	missense	-0.226704	0.107459	2.76429e-28	0.157246	0.0598511	8.41616e-28	-0.0243562	0.191694	0.901641	-0.0243562	very low	high confidence			0.888921	0.126504	1.11562	0.165984	Yes		2, 2			p.Gly106Ile
G106K	missense	0.743077	0.0760025	0.00353894	0.966401	0.0603483	0.0262851	0.859518	0.11156	1.92989e-14	0.859518	uninformative				1.06066	0.108676	0.317578	0.132616	No		2, 2			p.Gly106Lys
G106L	missense	0.217752	0.102863	2.50803e-13	0.210107	0.0598967	9.91437e-24	0.212043	0.0517609	4.87656e-05	0.212043	very low	high confidence			1.02589	0.129332	0.80814	0.16525	Yes		2, 2			p.Gly106Leu
G106M	missense	-0.0952366	0.108165	1.51009e-22	0.28872	0.0598513	2.36808e-18	0.107312	0.191687	0.582949	0.107312	very low	high confidence			1.18576	0.122645	1.28099	0.163528	Yes		2, 2			p.Gly106Met
G106N	missense	0.545546	0.0844126	4.10798e-07	0.292272	0.0602244	6.42479e-18	0.412002	0.126449	0.00126273	0.412002	low	moderate confidence			0.996235	0.117264	0.450688	0.144487	Yes		2, 2			p.Gly106Asn
G106P	missense	0.23809	0.0817673	2.3432e-19	0.340045	0.0600955	4.27241e-15	0.304145	0.0486969	5.5642e-10	0.304145	low	high confidence			0.857387	0.100543	0.619297	0.129595	Yes		2, 2			p.Gly106Pro
G106Q	missense	0.910924	0.0783081	0.546211	0.868167	0.0599917	0.509431	0.883981	0.0476229	4.04871e-76	0.883981	uninformative				1.07275	0.107869	0.161822	0.133296	No		2, 2			p.Gly106Gln
G106R	missense	0.505957	0.0273986	1.56124e-70	0.677304	0.0600402	0.0181463	0.583302	0.085268	1.0811e-11	0.583302	uninformative		Conflicting between DNA changes	Pathogenic	1.09788	0.0366984	0.591921	0.045798	Yes	2	2, 2	35.4208	0.324176	p.Gly106Arg
G106S	missense	0.801911	0.0919674	0.117099	0.50538	0.0599399	2.83126e-07	0.645442	0.148038	1.5316e-05	0.645442	uninformative				1.01981	0.125913	0.217901	0.155923	No		2, 2			p.Gly106Ser
G106T	missense	0.796927	0.0913627	0.101258	0.365713	0.0602344	1.3364e-13	0.575848	0.215537	0.00830461		conflicting				1.00262	0.126378	0.205695	0.155944	No		2, 2			p.Gly106Thr
G106V	missense	-0.0472545	0.109187	2.06505e-20	0.209098	0.0599704	9.51903e-24	0.0971601	0.127144	0.452706	0.0971601	very low	high confidence	Likely pathogenic	Pathogenic	0.963207	0.127863	1.01046	0.16814	Yes		2, 2			p.Gly106Val
G106W	missense	0.0789665	0.10606	5.38924e-17				0.0789665	0.10606	0.464426	0.0789665	very low	high confidence	Pathogenic/Likely pathogenic	Pathogenic	1.18415	0.128863	1.10518	0.166896	Yes	2	2, 2	15.7939	0.27235	p.Gly106Trp
G106X	nonsense	0.111364	0.129929	5.59016e-11	-0.0144874	0.0595996	1.77176e-43									0.675831	0.216102	0.564467	0.252154	No		2, 2			p.Gly106*
G106Y	missense	0.265888	0.127882	5.51378e-08	0.335234	0.059789	1.59931e-15	0.322795	0.0541618	3.25522e-09	0.322795	low	high confidence			1.04272	0.150763	0.776833	0.197695	Yes		2, 2			p.Gly106Tyr
P107A	missense	0.998722	0.0799781	0.996026	0.975363	0.0625517	0.0225277	0.984229	0.0492717	9.65485e-88	0.984229	uninformative				1.26779	0.115665	0.269065	0.140624	No					p.Pro107Ala
P107C	missense	0.784525	0.093418	0.0840621	1.08872	0.0629156	6.29342e-05	0.944463	0.151898	6.63077e-10	0.944463	uninformative				0.827491	0.129078	0.0429655	0.159337	No					p.Pro107Cys
P107D	missense	1.01414	0.0816973	0.952352	1.23741	0.0632918	3.62758e-10	1.13175	0.111475	5.73532e-24	1.13175	uninformative				0.761171	0.127148	-0.252968	0.151133	No					p.Pro107Asp
P107E	missense	0.925696	0.0749559	0.62207	1.11873	0.0628447	7.86041e-06	1.02654	0.0964208	3.34624e-26	1.02654	uninformative				0.924373	0.113023	-0.00132339	0.13562	No					p.Pro107Glu
P107F	missense	0.901628	0.104826	0.647738	1.17549	0.0628931	9.2228e-08	1.0514	0.13633	1.8188e-14	1.0514	uninformative				0.770969	0.15323	-0.130658	0.185656	No					p.Pro107Phe
P107G	missense	0.834535	0.0916978	0.229363	0.884057	0.0625236	0.382017	0.868341	0.0516581	7.98026e-63	0.868341	uninformative				0.729959	0.135409	-0.104576	0.163536	No					p.Pro107Gly
P107H	missense	1.00454	0.0787403	0.987877	1.0577	0.0627146	0.000403721	1.03707	0.0490561	6.18606e-98	1.03707	uninformative				0.946569	0.115372	-0.0579733	0.139681	No					p.Pro107His
P107I	missense	1.05065	0.0795149	0.78014	1.28674	0.0634406	2.09341e-12	1.17356	0.117947	4.4143e-23	1.17356	uninformative				0.994746	0.114832	-0.0558999	0.139675	No					p.Pro107Ile
P107K	missense	1.12654	0.0858696	0.376136	1.07891	0.0626719	0.000110737	1.09546	0.0506229	1.77268e-102	1.09546	uninformative				1.12268	0.133685	-0.00386182	0.158887	No					p.Pro107Lys
P107L	missense	0.964014	0.0946846	0.87912	1.2933	0.0629382	6.46548e-13	1.13626	0.164469	6.75889e-12	1.13626	uninformative				1.07463	0.135451	0.110613	0.165264	No					p.Pro107Leu
P107M	missense	0.896981	0.0878492	0.529724	1.14386	0.0628462	1.20147e-06	1.02805	0.123205	1.11204e-16	1.02805	uninformative				0.747238	0.128918	-0.149742	0.156004	No					p.Pro107Met
P107N	missense	0.993194	0.0878191	0.981332	1.27717	0.0629224	4.02071e-12	1.14179	0.141836	1.25109e-15	1.14179	uninformative				1.0152	0.123966	0.0220011	0.15192	No					p.Pro107Asn
P107P	synonymous				0.989163	0.0619216	0.0117645	0.989163	0.0619216	6.3089e-57	0.989163	uninformative													p.Pro107=
P107Q	missense	1.04187	0.067015	0.783869	1.16126	0.0629216	3.09192e-07	1.10379	0.0596567	1.20151e-75	1.10379	uninformative				1.14871	0.0995019	0.106844	0.119965	No					p.Pro107Gln
P107R	missense	1.07498	0.0768637	0.628849	1.21716	0.0628509	2.01511e-09	1.15296	0.0707515	3.6626e-59	1.15296	uninformative				1.12764	0.108585	0.0526569	0.133036	No					p.Pro107Arg
P107S	missense	0.948122	0.0829408	0.783854	1.11267	0.0629758	1.26877e-05	1.03925	0.0817979	1.19241e-36	1.03925	uninformative		Conflicting classifications of pathogenicity	Conflicting_classifications_of_pathogenicity	0.972346	0.120718	0.0242242	0.146465	No					p.Pro107Ser
P107T	missense	1.10946	0.0740137	0.373596	1.29275	0.0630788	7.80694e-13	1.2052	0.0915536	3.19509e-39	1.2052	uninformative				1.13439	0.107222	0.0249303	0.130287	No					p.Pro107Thr
P107V	missense	1.05889	0.093243	0.782462	1.25686	0.0630191	3.97683e-11	1.1698	0.0982665	2.26584e-32	1.1698	uninformative				0.76521	0.132768	-0.293675	0.162239	No					p.Pro107Val
P107W	missense	0.8117	0.0832021	0.0928331	1.30014	0.0631646	3.54894e-13	1.05892	0.244201	1.70342e-05		uninformative				0.713174	0.121444	-0.0985251	0.147212	No					p.Pro107Trp
P107X	nonsense	-0.170697	0.119913	4.3835e-21	0.21039	0.0624235	6.40081e-22									0.0724433	0.203204	0.24314	0.235948	No					p.Pro107*
P107Y	missense	0.951345	0.0810936	0.795776	1.34206	0.0633656	2.60468e-15	1.14998	0.195331	5.03515e-09		uninformative				1.04189	0.118857	0.0905433	0.143886	No					p.Pro107Tyr
T108A	missense	0.95346	0.0825	0.810664	1.20356	0.0725654	5.87432e-07	1.08159	0.125013	8.0234e-18	1.08159	uninformative		Uncertain significance	Uncertain_significance	0.710176	0.117256	-0.243284	0.143371	No					p.Thr108Ala
T108C	missense	0.922734	0.114734	0.765412	1.09435	0.0719783	0.000358176	1.0318	0.0825953	1.74117e-35	1.0318	uninformative				1.0056	0.16773	0.0828683	0.203217	No					p.Thr108Cys
T108D	missense	1.18958	0.0847542	0.098349	1.00496	0.071895	0.0173818	1.09181	0.0921499	4.41728e-32	1.09181	uninformative				1.02258	0.122831	-0.166997	0.149234	No					p.Thr108Asp
T108E	missense	0.898521	0.0792341	0.471666	1.26716	0.0730676	6.15751e-09	1.08411	0.184315	5.20261e-09	1.08411	uninformative				0.892343	0.118686	-0.00617838	0.142704	No					p.Thr108Glu
T108F	missense	1.01151	0.076082	0.96032	1.04874	0.0719272	0.00304906	1.03117	0.0522673	1.15276e-85	1.03117	uninformative				0.856492	0.111465	-0.155016	0.134955	No					p.Thr108Phe
T108G	missense	0.986913	0.120287	0.971867	1.1524	0.0722712	1.48783e-05	1.09759	0.0778841	1.04089e-44	1.09759	uninformative				0.960428	0.184068	-0.0264846	0.219887	No					p.Thr108Gly
T108H	missense	0.955756	0.0721779	0.790632	1.16727	0.0720417	5.49908e-06	1.06156	0.105755	1.82695e-23	1.06156	uninformative				0.938718	0.103019	-0.0170387	0.125787	No					p.Thr108His
T108I	missense	0.802841	0.0795999	0.0558649	0.809563	0.0717111	0.834862	0.806551	0.0532788	2.58261e-51	0.806551	uninformative				0.864613	0.122308	0.0617723	0.14593	No					p.Thr108Ile
T108K	missense	0.996974	0.0727058	0.991883	1.15746	0.0722118	1.07276e-05	1.07744	0.0802428	9.66912e-41	1.07744	uninformative				0.982653	0.105623	-0.0143202	0.128227	No					p.Thr108Lys
T108L	missense	1.0524	0.100737	0.824945	1.30018	0.0724869	2.8034e-10	1.18617	0.123491	1.2918e-21	1.18617	uninformative				1.04995	0.144158	-0.00245507	0.175868	No					p.Thr108Leu
T108M	missense	0.976071	0.0726215	0.899331	1.08412	0.0723558	0.000636289	1.03027	0.0540256	3.29181e-80	1.03027	uninformative				0.936785	0.107489	-0.0392858	0.129722	No					p.Thr108Met
T108N	missense	1.03415	0.0910453	0.880749	1.20075	0.072106	6.06853e-07	1.12672	0.082782	8.12142e-42	1.12672	uninformative				0.825269	0.131662	-0.208879	0.160075	No					p.Thr108Asn
T108P	missense	0.985791	0.0662512	0.937707	1.13709	0.0718449	3.31604e-05	1.05889	0.0756088	3.5585e-44	1.05889	uninformative				1.04201	0.101221	0.0562222	0.120974	No					p.Thr108Pro
T108Q	missense	1.03785	0.077729	0.838516	1.27757	0.0724163	1.87687e-09	1.15937	0.119852	6.69444e-22	1.15937	uninformative				0.976251	0.11439	-0.0615957	0.1383	No					p.Thr108Gln
T108R	missense	1.07415	0.0811213	0.657246	1.32668	0.0728664	3.16573e-11	1.20293	0.12624	2.68639e-21	1.20293	uninformative				0.910076	0.121133	-0.164071	0.145787	No					p.Thr108Arg
T108S	missense	1.05047	0.087618	0.804739	1.18072	0.0719659	2.23878e-06	1.12518	0.0644146	1.12216e-67	1.12518	uninformative				0.863428	0.128835	-0.187043	0.155806	No					p.Thr108Ser
T108T	synonymous				1.117	0.0719709	0.000107508	1.117	0.0719709	7.65606e-54	1.117	uninformative													p.Thr108=
T108V	missense	1.12585	0.104185	0.51147	1.26276	0.0730244	8.56133e-09	1.21447	0.0654149	3.79238e-76	1.21447	uninformative				0.924133	0.158556	-0.201719	0.189722	No					p.Thr108Val
T108W	missense	1.20783	0.0939742	0.103624	1.12976	0.0721422	5.47562e-05	1.15871	0.0572245	4.53955e-90	1.15871	uninformative				1.09306	0.134461	-0.11477	0.164045	No					p.Thr108Trp
T108X	nonsense	0.0698888	0.154903	1.15947e-08	0.209769	0.0712673	4.16936e-17									0.390814	0.268549	0.320925	0.310021	No					p.Thr108*
T108Y	missense	0.993729	0.111794	0.988185	1.06989	0.0719384	0.0011761	1.04758	0.0604956	1.52211e-66	1.04758	uninformative				1.1251	0.161775	0.13137	0.196644	No					p.Thr108Tyr
G109A	missense	1.01377	0.083085	0.954981	1.1944	0.077689	5.38069e-06	1.10649	0.0902846	3.26612e-34	1.10649	uninformative				0.889924	0.121834	-0.123843	0.147468	No		0			p.Gly109Ala
G109C	missense	0.988599	0.0857929	0.965579	1.09275	0.0769872	0.000911805	1.04629	0.0572993	9.75946e-74	1.04629	uninformative				0.69949	0.125141	-0.289109	0.151726	No		0			p.Gly109Cys
G109D	missense	1.07159	0.0710801	0.612222	1.14451	0.0771891	7.72288e-05	1.10505	0.0522877	7.03776e-98	1.10505	uninformative				0.995312	0.101922	-0.0762781	0.124259	No		0			p.Gly109Asp
G109E	missense	0.963661	0.0690523	0.82253	0.961652	0.0770527	0.0937388	0.962766	0.051424	2.14511e-77	0.962766	uninformative				0.959289	0.104267	-0.00437191	0.125059	No		0			p.Gly109Glu
G109F	missense	1.10784	0.0752711	0.39547	1.07314	0.076894	0.00210794	1.09086	0.0537893	2.41605e-90	1.09086	uninformative				1.12836	0.111106	0.0205206	0.134203	No		0			p.Gly109Phe
G109G	synonymous				0.974795	0.0769338	0.0654185	0.974795	0.0769338	1.84752e-36	0.974795	uninformative										0			p.Gly109=
G109H	missense	0.959685	0.0586771	0.75935	1.47813	0.0778658	3.99299e-16	1.21638	0.259208	3.22348e-06		uninformative				1.03955	0.0873366	0.079869	0.105217	No		0			p.Gly109His
G109I	missense	1.14923	0.08687	0.265419	1.07335	0.0769994	0.00211854	1.10674	0.0576219	2.52503e-81	1.10674	uninformative				1.14257	0.129093	-0.00666219	0.1556	No		0			p.Gly109Ile
G109K	missense	0.894102	0.100604	0.586973	0.478691	0.0766901	1.43196e-05	0.681293	0.207643	0.0011656	0.681293	uninformative				1.3612	0.132926	0.467098	0.166705	Yes		0			p.Gly109Lys
G109L	missense	0.901087	0.0898552	0.562118	1.14944	0.0770658	5.79766e-05	1.02956	0.124103	1.6626e-16	1.02956	uninformative				1.11932	0.132696	0.218233	0.160257	No		0			p.Gly109Leu
G109M	missense	0.855736	0.0910699	0.326595	1.08565	0.0769949	0.00125022	0.975835	0.11484	3.04333e-17	0.975835	uninformative				1.01797	0.140583	0.162232	0.167503	No		0			p.Gly109Met
G109N	missense	0.944177	0.0702584	0.709665	1.17963	0.077021	1.0658e-05	1.05979	0.117709	3.55091e-19	1.05979	uninformative				0.936733	0.10508	-0.00744353	0.126404	No		0			p.Gly109Asn
G109P	missense	0.804839	0.0763951	0.0458337	0.897377	0.0768189	0.381943	0.850852	0.0541687	4.19295e-55	0.850852	uninformative				1.02143	0.10648	0.216589	0.13105	No		0			p.Gly109Pro
G109Q	missense	1.03767	0.0646005	0.802654	0.851833	0.07678	0.754943	0.949382	0.0928004	2.59188e-24	0.949382	uninformative				1.1269	0.0972866	0.0892383	0.116781	No		0			p.Gly109Gln
G109R	missense	0.914563	0.0699344	0.504647	0.983532	0.0772236	0.0517687	0.945639	0.051837	1.33687e-73	0.945639	uninformative		Pathogenic/Likely pathogenic	Pathogenic	1.0433	0.0988671	0.128738	0.121101	No	0	0	76.8812	1.02665	p.Gly109Arg
G109S	missense	1.01757	0.0806928	0.937539	1.37441	0.0774571	7.53245e-12	1.19671	0.178422	2.70309e-11	1.19671	uninformative				0.99698	0.114465	-0.0205861	0.140049	No		0			p.Gly109Ser
G109T	missense	0.97316	0.0616403	0.859988	1.10306	0.0769343	0.000565677	1.02995	0.0644343	5.37459e-57	1.02995	uninformative				0.9056	0.0907212	-0.0675601	0.109681	No		0			p.Gly109Thr
G109V	missense	0.932965	0.0735837	0.658001	0.979247	0.0770464	0.0580372	0.955043	0.0532136	2.5887e-71	0.955043	uninformative				0.904232	0.111319	-0.0287334	0.133441	No		0			p.Gly109Val
G109W	missense	0.969209	0.0866572	0.888762	1.18239	0.077201	9.5271e-06	1.07943	0.106529	7.00458e-24	1.07943	uninformative				1.0105	0.124778	0.0412944	0.151918	No		0			p.Gly109Trp
G109X	nonsense	-0.110874	0.141252	3.61224e-14	0.566932	0.0767215	0.00124421									0.13782	0.220172	0.248694	0.261587	No		0			p.Gly109*
G109Y	missense	0.887375	0.111022	0.608073	1.34603	0.0777172	1.0551e-10	1.12356	0.229226	1.14746e-06	1.12356	uninformative				0.881552	0.161709	-0.00582338	0.196152	No		0			p.Gly109Tyr
V11A	missense	0.845038	0.0753069	0.143061	0.674502	0.0707096	0.0411954	0.757802	0.085245	9.86375e-19	0.757802	uninformative				1.07048	0.113065	0.225445	0.135849	No					p.Val11Ala
V11C	missense	0.587268	0.0729866	9.05816e-08	0.772064	0.0708278	0.476354	0.680506	0.0923944	2.52374e-13	0.680506	uninformative				0.929875	0.102315	0.342607	0.12568	Yes					p.Val11Cys
V11D	missense	-0.0502995	0.107079	2.91191e-21	0.156231	0.0697885	8.07687e-21	0.068933	0.102023	0.50705	0.068933	very low	high confidence			0.875105	0.11988	0.925405	0.160739	Yes					p.Val11Asp
V11E	missense	0.078368	0.102921	5.55121e-18	0.204527	0.0699312	5.17687e-18	0.164048	0.0588918	0.00590402	0.164048	very low	high confidence			1.05599	0.120838	0.977626	0.158728	Yes					p.Val11Glu
V11F	missense	0.12724	0.110832	3.34422e-14	0.163283	0.069741	1.97532e-20	0.15306	0.0590271	0.0104364	0.15306	very low	high confidence			0.893483	0.132507	0.766244	0.172747	Yes					p.Val11Phe
V11G	missense	-0.0319973	0.108907	5.74746e-20	0.353626	0.0699763	7.2753e-11	0.169844	0.1926	0.385975	0.169844	very low	moderate confidence			0.886786	0.11715	0.918783	0.159953	Yes					p.Val11Gly
V11H	missense	-0.0696521	0.0976015	3.6253e-26	0.259151	0.0698098	3.24868e-15	0.101824	0.164249	0.543015	0.101824	very low	high confidence			1.08347	0.107721	1.15312	0.145361	Yes					p.Val11His
V11I	missense	0.912479	0.064144	0.429153	1.14999	0.0706816	1.10075e-05	1.02938	0.118739	6.8899e-18	1.02938	uninformative				0.912006	0.0972648	-0.000472637	0.116511	No					p.Val11Ile
V11K	missense	0.0849044	0.108672	4.63013e-16	0.210108	0.0703241	1.58752e-17	0.173153	0.0590404	0.0037329	0.173153	very low	high confidence			1.20506	0.123361	1.12016	0.164401	Yes					p.Val11Lys
V11L	missense	0.872947	0.074233	0.268546	1.02796	0.0702011	0.0059381	0.952333	0.077485	2.12567e-34	0.952333	uninformative				1.04804	0.109557	0.175094	0.132337	No					p.Val11Leu
V11M	missense	0.882039	0.0737243	0.318432				0.882039	0.0737243	1.10997e-32	0.882039	uninformative		Uncertain significance	Uncertain_significance	1.11022	0.10419	0.228184	0.127635	No					p.Val11Met
V11N	missense	-0.139061	0.0993417	1.61783e-28	0.264131	0.0697133	5.23848e-15	0.0687465	0.2015	0.738542	0.0687465	very low	high confidence			0.933087	0.109095	1.07215	0.147548	Yes					p.Val11Asn
V11P	missense	0.33202	0.10339	6.76876e-10	0.0608501	0.0699846	1.12838e-26	0.185756	0.135164	0.176248	0.185756	very low	high confidence			0.933965	0.108931	0.601946	0.150185	Yes					p.Val11Pro
V11Q	missense	0.0156278	0.102801	2.39141e-20	0.369769	0.0699723	3.26231e-10	0.200706	0.17689	0.264582	0.200706	very low	moderate confidence			1.05546	0.115971	1.03983	0.154976	Yes					p.Val11Gln
V11R	missense	-0.197744	0.101569	4.24461e-30	0.150868	0.0699948	5.10447e-21	-0.0156683	0.174133	0.930057	-0.0156683	very low	high confidence			0.915812	0.114648	1.11356	0.153168	Yes					p.Val11Arg
V11S	missense	0.766712	0.0790112	0.0147372	0.442611	0.0702914	1.61529e-07	0.602653	0.162038	0.00022848	0.602653	uninformative				0.91053	0.110644	0.143818	0.135959	No					p.Val11Ser
V11T	missense	1.003	0.0733162	0.992064	0.934865	0.0710869	0.145767	0.967879	0.051036	2.36907e-79	0.967879	uninformative				1.09495	0.101723	0.0919539	0.125391	No					p.Val11Thr
V11W	missense	0.357014	0.0896749	5.77181e-12	0.0169756	0.073578	5.76579e-27	0.183131	0.169975	0.289403	0.183131	very low	moderate confidence			1.16738	0.108264	0.810363	0.14058	Yes					p.Val11Trp
V11X	nonsense	0.00622963	0.105016	6.42301e-20	-0.141781	0.0700747	9.70446e-42									0.0513611	0.158369	0.0451315	0.190024	No					p.Val11*
V11Y	missense	0.169668	0.102851	7.32225e-15	0.202485	0.0698239	3.56131e-18	0.192132	0.0577692	0.000995199	0.192132	very low	high confidence			1.05866	0.113099	0.888993	0.152871	Yes					p.Val11Tyr
C110A	missense	0.205033	0.112894	1.41798e-11	0.118558	0.0584393	2.17811e-32	0.136833	0.0518982	0.00920388	0.136833	very low	high confidence			0.0533955	0.171564	-0.151638	0.205376	No		2, 2, 2, 2			p.Cys110Ala
C110C	synonymous				1.04005	0.0580996	0.000418305	1.04005	0.0580996	5.85434e-71	1.04005	uninformative										2, 2, 2, 2			p.Cys110=
C110D	missense	0.0856889	0.0905558	1.99884e-22	0.216611	0.058331	1.85363e-24	0.169473	0.0628446	0.0077193	0.169473	very low	high confidence			0.0466271	0.148575	-0.0390618	0.173997	No		2, 2, 2, 2			p.Cys110Asp
C110E	missense	-0.0710307	0.114599	1.8319e-19	0.163535	0.0580503	6.10103e-29	0.0670631	0.115422	0.568896	0.0670631	very low	high confidence			0.0667759	0.180986	0.137807	0.214217	No		2, 2, 2, 2			p.Cys110Glu
C110F	missense	0.257589	0.0923087	9.23799e-15	0.0542023	0.058183	1.26306e-38	0.14327	0.100907	0.162269	0.14327	very low	high confidence	Pathogenic/Likely pathogenic	Pathogenic	-0.0730538	0.147376	-0.330643	0.173898	No	2	2, 2, 2, 2	13.4316	0.130247	p.Cys110Phe
C110G	missense	0.149331	0.0977723	4.69213e-17	0.144227	0.0581344	1.7675e-30	0.14556	0.0499687	0.00397353	0.14556	very low	high confidence	Likely pathogenic		0.222621	0.153085	0.0732904	0.181643	No		2, 2, 2, 2			p.Cys110Gly
C110H	missense	-0.0420202	0.113287	6.83534e-19	0.0486769	0.0585978	1.26221e-38	0.0295329	0.0520474	0.577885	0.0295329	very low	high confidence			0.000115135	0.171733	0.0421353	0.205733	No		2, 2, 2, 2			p.Cys110His
C110I	missense	0.203612	0.117415	8.16075e-11	0.0396306	0.0584692	1.17702e-39	0.0900088	0.0756512	0.242063	0.0900088	very low	high confidence			-0.1467	0.200082	-0.350312	0.231989	No		2, 2, 2, 2			p.Cys110Ile
C110K	missense	0.34676	0.120713	3.53269e-07	0.130123	0.0581629	1.14951e-31	0.212618	0.105196	0.0464553	0.212618	very low	high confidence			0.151633	0.186127	-0.195127	0.221844	No		2, 2, 2, 2			p.Cys110Lys
C110L	missense	0.155005	0.104957	8.70962e-15	0.131007	0.0584576	2.72952e-31	0.136689	0.0510705	0.00819084	0.136689	very low	high confidence			0.38331	0.170567	0.228304	0.200273	No		2, 2, 2, 2			p.Cys110Leu
C110M	missense	-0.181475	0.111494	1.54489e-24	0.164143	0.0582601	1.08049e-28	0.00440725	0.172313	0.980163	0.00440725	very low	high confidence			-0.0389476	0.170958	0.142527	0.204102	No		2, 2, 2, 2			p.Cys110Met
C110N	missense	0.123913	0.12611	2.70447e-11	0.077141	0.0582358	2.22192e-36	0.0853619	0.0528708	0.111827	0.0853619	very low	high confidence			0.0375123	0.207735	-0.0864004	0.243018	No		2, 2, 2, 2			p.Cys110Asn
C110P	missense	0.0759384	0.100326	6.11655e-19	0.113003	0.0583335	5.50879e-33	0.103638	0.0504288	0.0428548	0.103638	very low	high confidence			0.150696	0.16586	0.0747578	0.193842	No		2, 2, 2, 2			p.Cys110Pro
C110Q	missense	0.303203	0.112199	3.29668e-09	0.157212	0.0583155	3.25569e-29	0.19874	0.0658648	0.00284359	0.19874	very low	high confidence			0.0137999	0.188331	-0.289403	0.219219	No		2, 2, 2, 2			p.Cys110Gln
C110R	missense	0.153738	0.0343991	2.58042e-131	0.218183	0.0582143	1.97945e-24	0.170416	0.0296152	1.10371e-08	0.170416	very low	high confidence	Pathogenic	Pathogenic	0.146744	0.0550898	-0.00699425	0.0649475	No	2	2, 2, 2, 2	13.9073	0.316289	p.Cys110Arg
C110S	missense	0.178646	0.131717	2.82648e-09	0.145445	0.0582053	2.62324e-30	0.150869	0.0532389	0.00509053	0.150869	very low	high confidence			0.0558428	0.212039	-0.122803	0.24962	No	2	2, 2, 2, 2	10.6843	0.0947481	p.Cys110Ser
C110T	missense	0.0410095	0.09248	1.38602e-23	0.168331	0.0582928	2.58786e-28	0.124913	0.0603571	0.0413994	0.124913	very low	high confidence			0.165074	0.152386	0.124065	0.178252	No		2, 2, 2, 2			p.Cys110Thr
C110V	missense	0.315047	0.109209	2.26424e-09	0.137086	0.0580226	3.25291e-31	0.202016	0.0856685	0.0199733	0.202016	very low	high confidence			0.213345	0.157834	-0.101702	0.191933	No		2, 2, 2, 2			p.Cys110Val
C110W	missense	-0.077652	0.127759	4.12201e-16	0.185269	0.0583666	6.98073e-27	0.0783706	0.129146	0.551638	0.0783706	very low	high confidence	Likely pathogenic	Pathogenic	0.424467	0.212787	0.502119	0.248195	No		2, 2, 2, 2			p.Cys110Trp
C110X	nonsense	-0.0802017	0.110543	4.04423e-21	0.625508	0.0584361	0.00103662									0.4498	0.183064	0.530001	0.21385	No		2, 2, 2, 2			p.Cys110*
C110Y	missense	0.10129	0.0376801	1.85691e-123	0.0928165	0.0581816	5.50592e-35	0.0987862	0.0316269	0.00200203	0.0987862	very low	high confidence	Pathogenic	Pathogenic	0.0410382	0.0594413	-0.0602518	0.070378	No	2	2, 2, 2, 2	10.4538	0.182761	p.Cys110Tyr
N111A	missense	1.00985	0.0748365	0.965839	1.43862	0.100528	4.40744e-09	1.21898	0.214322	1.62689e-08	1.21898	uninformative				1.03776	0.110221	0.0279129	0.133226	No					p.Asn111Ala
N111C	missense	0.965427	0.0736049	0.845239	1.09332	0.0993882	0.0101417	1.01194	0.061523	3.09325e-60	1.01194	uninformative				1.05038	0.106364	0.0849544	0.129348	No					p.Asn111Cys
N111D	missense	1.03444	0.0859288	0.871478	0.995481	0.0991285	0.103903	1.01772	0.0649298	7.04396e-55	1.01772	uninformative		Uncertain significance	Uncertain_significance	0.966436	0.126735	-0.0680007	0.153119	No					p.Asn111Asp
N111E	missense	0.86849	0.0692966	0.194718	1.19755	0.0994361	0.000347778	1.02529	0.164349	5.81946e-10	1.02529	uninformative				1.086	0.103256	0.217514	0.124353	No					p.Asn111Glu
N111F	missense	1.02539	0.0651452	0.877086	1.0298	0.0992977	0.0503708	1.02672	0.0544693	2.01416e-78	1.02672	uninformative				1.07047	0.0966878	0.0450708	0.116587	No					p.Asn111Phe
N111G	missense	1.14817	0.0813268	0.223726	1.12956	0.0992602	0.00344676	1.14069	0.0629081	9.58484e-73	1.14069	uninformative				1.02879	0.115024	-0.119375	0.140871	No					p.Asn111Gly
N111H	missense	0.959232	0.060651	0.766055	1.15502	0.099543	0.00155968	1.04122	0.096595	8.03903e-27	1.04122	uninformative				1.14644	0.0882668	0.187211	0.107096	No					p.Asn111His
N111I	missense	1.00593	0.0826926	0.983795	1.24878	0.0995233	4.68756e-05	1.12104	0.121263	3.90304e-20	1.12104	uninformative				1.11365	0.116833	0.107724	0.143136	No					p.Asn111Ile
N111K	missense	1.05382	0.0824494	0.773359	1.02564	0.0993171	0.055428	1.04232	0.0634382	4.11328e-60	1.04232	uninformative				1.10395	0.123298	0.0501346	0.148325	No					p.Asn111Lys
N111L	missense	0.938954	0.0835966	0.740824	1.22348	0.0996566	0.00013358	1.07604	0.142168	5.47617e-14	1.07604	uninformative				0.955208	0.125828	0.0162542	0.151066	No					p.Asn111Leu
N111M	missense	0.933901	0.0830217	0.708945	1.13226	0.0994724	0.00322897	1.02551	0.0988919	6.12399e-25	1.02551	uninformative				0.899131	0.123317	-0.0347704	0.14866	No					p.Asn111Met
N111N	synonymous				1.06406	0.0992049	0.0218983	1.06406	0.0992049	1.42838e-26	1.06406	uninformative													p.Asn111=
N111P	missense	0.540722	0.0939403	5.50483e-06	0.963368	0.0994749	0.190337	0.750779	0.211319	0.000433483	0.750779	uninformative				1.23056	0.119238	0.689835	0.151797	Yes					p.Asn111Pro
N111Q	missense	1.16298	0.0834017	0.174969	1.40939	0.0996753	1.78357e-08	1.28014	0.12306	4.36652e-25	1.28014	uninformative				1.28145	0.121363	0.118476	0.147258	No					p.Asn111Gln
N111R	missense	0.850846	0.0780177	0.189674	1.08908	0.0993133	0.0113511	0.962038	0.118854	8.75628e-16	0.962038	uninformative				1.05508	0.118094	0.204239	0.141538	No					p.Asn111Arg
N111S	missense	1.02446	0.063375	0.877682	1.18072	0.0995778	0.000648222	1.08371	0.0758186	6.06492e-46	1.08371	uninformative				1.07894	0.0920289	0.0544857	0.111739	No					p.Asn111Ser
N111T	missense	1.07497	0.0722831	0.595938	1.22892	0.0995197	0.000105632	1.13675	0.0754559	7.76342e-51	1.13675	uninformative				1.01545	0.102654	-0.0595225	0.12555	No					p.Asn111Thr
N111V	missense	1.12402	0.0728981	0.272901	1.3417	0.0997681	6.98338e-07	1.2222	0.10832	3.05104e-29	1.2222	uninformative				0.964945	0.105362	-0.159072	0.128122	No					p.Asn111Val
N111W	missense	0.939423	0.0668274	0.660478	0.894744	0.0991608	0.515648	0.925468	0.0554173	4.92041e-62	0.925468	uninformative				0.83953	0.0964679	-0.0998929	0.117354	No					p.Asn111Trp
N111X	nonsense	0.144579	0.100235	1.83279e-16	0.894717	0.0992082	0.515967									0.303999	0.157741	0.15942	0.186893	No					p.Asn111*
N111Y	missense	1.02913	0.0714468	0.868695	1.1198	0.0993364	0.00467589	1.06004	0.0580024	7.37149e-74	1.06004	uninformative				0.951121	0.10478	-0.0780053	0.126821	No					p.Asn111Tyr
L112A	missense	0.997773	0.0796477	0.994946	1.27554	0.0703036	7.117e-10	1.13918	0.138859	3.57546e-16	1.13918	uninformative				0.950841	0.111169	-0.0469321	0.136756	No					p.Leu112Ala
L112C	missense	0.965126	0.101741	0.89292	1.1675	0.0701221	2.95158e-06	1.07974	0.100292	9.26934e-27	1.07974	uninformative				1.0634	0.155097	0.0982723	0.185489	No					p.Leu112Cys
L112D	missense	-0.0236158	0.102444	5.25285e-22	0.469501	0.0695175	8.66465e-07	0.228684	0.246491	0.361825		very low versus low, conflicting				1.0204	0.120603	1.04402	0.15824	Yes					p.Leu112Asp
L112E	missense	0.923773	0.0899824	0.685407	0.888469	0.0697849	0.399762	0.901728	0.0551446	1.47272e-59	0.901728	uninformative				0.837426	0.131987	-0.0863474	0.159741	No					p.Leu112Glu
L112F	missense	1.00883	0.0711546	0.967586	1.01189	0.0710471	0.012376	1.01037	0.0502758	9.15569e-89	1.01037	uninformative				1.09214	0.102458	0.0833093	0.124742	No					p.Leu112Phe
L112G	missense	0.997871	0.0817199	0.994946	1.15392	0.0695782	6.13767e-06	1.08178	0.0778037	1.45175e-43	1.08178	uninformative				1.04466	0.119135	0.0467848	0.144469	No					p.Leu112Gly
L112H	missense	0.87981	0.0855947	0.409429	1.16543	0.0696734	2.92714e-06	1.02695	0.142742	8.84575e-13	1.02695	uninformative				1.11991	0.120801	0.240104	0.148052	No					p.Leu112His
L112I	missense	0.864843	0.0964821	0.410758	1.24384	0.0698696	8.56133e-09	1.06018	0.189408	2.73148e-08	1.06018	uninformative				1.00136	0.147802	0.136521	0.176505	No					p.Leu112Ile
L112K	missense	0.884718	0.0858295	0.440577	0.713992	0.0694898	0.126131	0.791923	0.0850391	2.07912e-20	0.791923	uninformative				0.975561	0.120789	0.0908421	0.148178	No					p.Leu112Lys
L112L	synonymous				1.10442	0.0492417	5.40118e-08	1.10442	0.0492417	7.48976e-110	1.10442	uninformative													p.Leu112=
L112M	missense	0.956134	0.0928345	0.845239	1.07285	0.0695966	0.00068438	1.03066	0.0560724	1.09523e-74	1.03066	uninformative				0.968264	0.133491	0.0121294	0.162598	No					p.Leu112Met
L112N	missense	0.928345	0.0927489	0.720266	1.00072	0.0696064	0.0164729	0.974641	0.0556722	5.72969e-68	0.974641	uninformative				0.93927	0.138792	0.0109249	0.16693	No					p.Leu112Asn
L112P	missense	-0.0335678	0.11095	2.38271e-19	0.341496	0.0698519	2.07464e-11	0.16387	0.18727	0.389629	0.16387	very low	moderate confidence			0.947014	0.146729	0.980582	0.183954	Yes					p.Leu112Pro
L112Q	missense	0.989465	0.072527	0.961588	1.00398	0.0694264	0.0143049	0.997041	0.0501522	6.13838e-87	0.997041	uninformative				1.15309	0.105022	0.163622	0.127632	No					p.Leu112Gln
L112R	missense	1.04226	0.0703992	0.795776	1.02582	0.0694713	0.00594916	1.03393	0.0494484	7.14807e-96	1.03393	uninformative				1.07911	0.101148	0.036855	0.123235	No					p.Leu112Arg
L112S	missense	1.05652	0.0834278	0.763565	1.13354	0.0700448	2.56253e-05	1.10169	0.0536446	1.42376e-92	1.10169	uninformative		Uncertain significance	Uncertain_significance	1.12542	0.117963	0.0688988	0.144483	No					p.Leu112Ser
L112T	missense	0.909238	0.0758722	0.518083	1.18157	0.0698061	1.00784e-06	1.04703	0.136159	2.16406e-14	1.04703	uninformative				1.0058	0.11071	0.0965576	0.134214	No					p.Leu112Thr
L112V	missense	0.943316	0.0722116	0.714064	1.32671	0.0700041	4.55788e-12	1.13542	0.191696	4.06411e-09		uninformative				0.988979	0.105399	0.0456632	0.127763	No					p.Leu112Val
L112W	missense	1.18195	0.0816699	0.100084	1.02933	0.0697828	0.00532914	1.09974	0.0760847	6.08249e-47	1.09974	uninformative				1.24791	0.115717	0.0659613	0.141634	No					p.Leu112Trp
L112X	nonsense	0.0139202	0.126784	6.96667e-14	0.959547	0.0701072	0.0696208									0.215615	0.193129	0.201695	0.231026	No					p.Leu112*
L112Y	missense	1.04023	0.0714557	0.811343	1.30595	0.0704146	4.58451e-11	1.17336	0.132861	1.65645e-18	1.17336	uninformative				1.06907	0.104502	0.028847	0.126596	No					p.Leu112Tyr
E113A	missense	0.85098	0.093914	0.32544	1.04065	0.069986	0.00334791	0.956152	0.0942686	6.32216e-24	0.956152	uninformative				0.92295	0.131374	0.0719703	0.161489	No		2			p.Glu113Ala
E113C	missense	0.7989	0.0675768	0.0137095	0.866902	0.0695335	0.582222	0.831931	0.048461	1.94097e-65	0.831931	uninformative				1.02698	0.0965626	0.228076	0.11786	No		2			p.Glu113Cys
E113D	missense	1.00142	0.0680162	0.995938	1.07162	0.0700671	0.000791559	1.03548	0.0488037	1.26901e-98	1.03548	uninformative				1.07132	0.0979113	0.0699064	0.119218	No		2			p.Glu113Asp
E113E	synonymous				0.916269	0.0691001	0.2153	0.916269	0.0691001	8.96567e-40	0.916269	uninformative										2			p.Glu113=
E113F	missense	0.945299	0.0615717	0.667136	1.10788	0.0697308	0.000107827	1.0233	0.0812245	4.6069e-36	1.0233	uninformative				0.866005	0.0889733	-0.079294	0.1082	No		2			p.Glu113Phe
E113G	missense	0.110138	0.105332	3.72351e-16	0.613982	0.0699941	0.00380404	0.368209	0.251847	0.149951		conflicting				1.17333	0.126604	1.06319	0.164692	Yes		2			p.Glu113Gly
E113H	missense	0.964908	0.0729095	0.842054	1.24653	0.0706896	1.02148e-08	1.10629	0.140812	5.87218e-15	1.10629	uninformative				0.962723	0.101974	-0.00218524	0.125357	No		2			p.Glu113His
E113I	missense	0.825005	0.0768326	0.0898507	0.513064	0.0693339	1.5271e-05	0.667278	0.155961	2.20552e-05	0.667278	uninformative				0.859645	0.11018	0.0346398	0.134324	No		2			p.Glu113Ile
E113K	missense	0.162726	0.0951134	2.02135e-17	0.0515062	0.0692883	8.04442e-28	0.0900659	0.0560037	0.113223	0.0900659	very low	high confidence	Pathogenic	Pathogenic	0.696044	0.128353	0.533318	0.159753	Yes	2	2			p.Glu113Lys
E113L	missense	0.924445	0.0719385	0.587931	0.925524	0.0694712	0.173817	0.925003	0.0499731	1.04671e-75	0.925003	uninformative				0.951334	0.101656	0.0268888	0.124536	No		2			p.Glu113Leu
E113M	missense	0.92583	0.0670253	0.559201	1.13609	0.0698731	2.09251e-05	1.03003	0.105127	1.98332e-22	1.03003	uninformative				1.08854	0.0987864	0.162705	0.119378	No		2			p.Glu113Met
E113N	missense	0.869531	0.0770244	0.276314	1.06143	0.0697047	0.00122778	0.96828	0.09591	1.01883e-23	0.96828	uninformative				0.87866	0.11331	0.00912912	0.137011	No		2			p.Glu113Asn
E113P	missense	0.0563845	0.118339	1.56526e-14	0.137853	0.0693321	3.43452e-22	0.117034	0.0598213	0.0539211	0.117034	very low	high confidence			0.472094	0.158554	0.415709	0.197848	No		2			p.Glu113Pro
E113Q	missense	0.96923	0.0729571	0.8642	1.10135	0.0696166	0.000151758	1.03709	0.0660338	4.32421e-55	1.03709	uninformative				0.930662	0.104037	-0.0385679	0.127069	No		2			p.Glu113Gln
E113R	missense	0.195488	0.114902	1.85607e-11	0.0138094	0.0696461	3.68624e-30	0.0816634	0.0878832	0.361098	0.0816634	very low	high confidence			0.636354	0.171447	0.440866	0.20639	No		2			p.Glu113Arg
E113S	missense	1.05948	0.0914549	0.773359	1.28541	0.0704484	3.18252e-10	1.17997	0.112712	2.18078e-25	1.17997	uninformative				0.953936	0.132491	-0.105548	0.160991	No		2			p.Glu113Ser
E113T	missense	1.02753	0.0738052	0.881255	0.928108	0.0696025	0.163737	0.974907	0.050637	1.05527e-81	0.974907	uninformative				0.913187	0.105082	-0.114342	0.128411	No		2			p.Glu113Thr
E113V	missense	0.973368	0.0664271	0.871478	1.31746	0.0705222	1.62163e-11	1.1446	0.172046	3.89822e-11	1.1446	uninformative				1.03223	0.0992511	0.0588604	0.119429	No		2			p.Glu113Val
E113W	missense	0.160613	0.0845463	9.50329e-22	0.57823	0.0696931	0.000672908	0.372165	0.20879	0.0791958		conflicting				0.953426	0.104293	0.792813	0.134258	Yes		2			p.Glu113Trp
E113X	nonsense	0.18374	0.103829	3.68657e-14	0.853908	0.0697762	0.710072									-0.0524265	0.174432	-0.236167	0.202995	No		2			p.Glu113*
E113Y	missense	0.785979	0.0695449	0.00992417	1.13461	0.0697415	2.21618e-05	0.960253	0.174314	4.50443e-08	0.960253	uninformative				0.906825	0.101486	0.120846	0.123028	No		2			p.Glu113Tyr
G114A	missense	1.00978	0.0766625	0.967276	1.45463	0.0562124	7.30664e-28	1.23526	0.222402	3.48634e-08		uninformative				0.862565	0.10783	-0.14722	0.132305	No		0, 0			p.Gly114Ala
G114C	missense	0.197916	0.0936786	1.47488e-16	0.228348	0.0541317	3.56572e-27	0.22073	0.0468694	2.97127e-06	0.22073	very low	high confidence			0.693721	0.120452	0.495805	0.152593	Yes		0, 0			p.Gly114Cys
G114D	missense	-0.065864	0.116348	9.44278e-19	0.115728	0.0543724	1.70622e-37	0.0540648	0.0859953	0.537262	0.0540648	very low	high confidence	Pathogenic	Pathogenic	0.0207335	0.196744	0.0865975	0.228572	No	0	0, 0	9.57923	0.269001	p.Gly114Asp
G114E	missense	0.157167	0.12401	7.45983e-11	0.246141	0.0540852	1.07267e-25	0.231922	0.0495753	3.45929e-06	0.231922	very low	high confidence			0.55185	0.183166	0.394684	0.221198	No		0, 0			p.Gly114Glu
G114F	missense	0.171967	0.104951	2.98635e-14	0.063465	0.0543265	4.43015e-43	0.0863938	0.048246	0.0778346	0.0863938	very low	high confidence			0.129763	0.172157	-0.0422033	0.201625	No		0, 0			p.Gly114Phe
G114G	synonymous				0.948076	0.0540763	0.0311326	0.948076	0.0540763	3.70443e-68	0.948076	uninformative										0, 0			p.Gly114=
G114H	missense	0.278814	0.102244	1.30646e-11	0.122234	0.054136	3.80415e-37	0.1765	0.074513	0.0194184	0.1765	very low	high confidence			0.26139	0.159883	-0.0174241	0.18978	No		0, 0			p.Gly114His
G114I	missense	-0.0386534	0.127225	3.5765e-15	0.211663	0.054234	1.56202e-28	0.112961	0.12233	0.364028	0.112961	very low	high confidence			0.161005	0.208806	0.199658	0.244512	No		0, 0			p.Gly114Ile
G114K	missense	-0.172211	0.112994	1.35315e-23	0.159208	0.0540328	1.30753e-33	0.00835608	0.165042	0.960735	0.00835608	very low	high confidence			-0.0814469	0.190422	0.0907642	0.221423	No		0, 0			p.Gly114Lys
G114L	missense	0.150644	0.100673	4.06859e-16	0.155336	0.0539895	4.96035e-34	0.154288	0.0475794	0.00133305	0.154288	very low	high confidence			-0.316537	0.172826	-0.467181	0.20001	No		0, 0			p.Gly114Leu
G114M	missense	0.0468693	0.108598	2.51468e-17	0.114411	0.0540967	5.32228e-38	0.100983	0.0484216	0.0398497	0.100983	very low	high confidence			-0.10953	0.176265	-0.1564	0.207034	No		0, 0			p.Gly114Met
G114N	missense	-0.0783162	0.1103	3.88891e-21	0.289601	0.0541888	4.47425e-22	0.118186	0.183531	0.527404	0.118186	very low	high confidence			0.267434	0.170143	0.34575	0.202768	No		0, 0			p.Gly114Asn
G114P	missense	0.143344	0.105978	6.79894e-15	0.00617946	0.0542356	8.77497e-50	0.0445435	0.0615662	0.477189	0.0445435	very low	high confidence			0.140776	0.170573	-0.00256847	0.200814	No		0, 0			p.Gly114Pro
G114Q	missense	0.279745	0.116313	3.68576e-09	0.106221	0.0541483	8.94694e-39	0.162449	0.0812115	0.0487462	0.162449	very low	high confidence			0.451899	0.181913	0.172155	0.215919	No		0, 0			p.Gly114Gln
G114R	missense	0.12765	0.111	3.75877e-14	0.135706	0.0541955	1.02201e-35	0.134155	0.0487007	0.00648617	0.134155	very low	high confidence			0.259403	0.176993	0.131753	0.20892	No		0, 0			p.Gly114Arg
G114S	missense	0.0230744	0.0953027	4.59022e-23	0.809524	0.0545847	0.782363	0.420179	0.393206	0.29342		conflicting				0.862585	0.117374	0.839511	0.151193	Yes		0, 0			p.Gly114Ser
G114T	missense	0.261308	0.100958	2.03553e-12	0.0810442	0.0542157	2.50469e-41	0.151058	0.0878579	0.090444	0.151058	very low	high confidence			0.168743	0.167313	-0.0925649	0.195413	No		0, 0			p.Gly114Thr
G114V	missense	0.0867534	0.116067	3.50887e-14	0.202999	0.0543779	3.7061e-29	0.182076	0.0492415	0.000248686	0.182076	very low	high confidence	Pathogenic	Pathogenic	0.0225296	0.175379	-0.0642238	0.210308	No	0	0, 0	15.1766	0.160591	p.Gly114Val
G114W	missense	0.120116	0.101886	8.05506e-17	0.214781	0.054322	3.60752e-28	0.193827	0.0479345	6.10202e-05	0.193827	very low	high confidence			0.247454	0.160935	0.127338	0.190475	No		0, 0			p.Gly114Trp
G114X	nonsense	0.0117918	0.125866	3.97499e-14	0.876499	0.0547842	0.385424									-0.315899	0.1971	-0.327691	0.23386	No		0, 0			p.Gly114*
G114Y	missense	0.463368	0.108096	3.76745e-06	0.176862	0.0541275	8.26335e-32	0.304836	0.142436	0.0348866	0.304836	low	moderate confidence			0.154251	0.165817	-0.309118	0.197939	No		0, 0			p.Gly114Tyr
F115A	missense	0.801978	0.100594	0.169926	1.29109	0.0744768	1.77764e-09	1.05121	0.244513	2.01106e-05		uninformative				0.765464	0.149833	-0.036514	0.180469	No					p.Phe115Ala
F115C	missense	0.931081	0.0739032	0.648165	1.0131	0.0735986	0.015151	0.972259	0.0521494	9.06184e-77	0.972259	uninformative				0.869511	0.107945	-0.0615705	0.130819	No					p.Phe115Cys
F115D	missense	0.266386	0.106168	3.4818e-11	0.108543	0.0736228	1.97436e-21	0.168929	0.0767145	0.0299034	0.168929	very low	high confidence			0.135474	0.173121	-0.130913	0.203082	No					p.Phe115Asp
F115E	missense	0.120047	0.128523	5.34666e-11	0.0674664	0.0734607	6.40453e-24	0.0804144	0.0637777	0.215	0.0804144	very low	high confidence			0.170058	0.208009	0.0500108	0.244512	No					p.Phe115Glu
F115F	synonymous				1.03962	0.0732209	0.00527198	1.03962	0.0732209	2.34285e-45	1.03962	uninformative													p.Phe115=
F115G	missense	0.917924	0.0830744	0.622962	1.16613	0.0741528	1.08836e-05	1.04485	0.124069	5.80411e-17	1.04485	uninformative				0.775699	0.126454	-0.142225	0.151301	No					p.Phe115Gly
F115H	missense	0.506444	0.0858174	5.18071e-08	0.85839	0.073524	0.682292	0.6852	0.175951	0.000113472	0.6852	uninformative				1.05068	0.11283	0.544237	0.141757	Yes					p.Phe115His
F115I	missense	0.730281	0.0708272	0.000707635	0.832615	0.0736871	0.933577	0.779429	0.0511275	5.17347e-52	0.779429	uninformative				1.03782	0.0975826	0.307535	0.120577	No					p.Phe115Ile
F115K	missense	0.311094	0.124656	1.87788e-07	0.0348117	0.0736719	8.79129e-26	0.154653	0.136924	0.266739	0.154653	very low	high confidence			0.10616	0.217821	-0.204934	0.250969	No					p.Phe115Lys
F115L	missense	0.962037	0.0884181	0.861213	1.21426	0.0737213	4.25148e-07	1.09287	0.126024	6.73385e-18	1.09287	uninformative				1.01724	0.127095	0.0551988	0.154826	No					p.Phe115Leu
F115M	missense	1.06083	0.0668515	0.658292	1.10367	0.0738334	0.000317735	1.08013	0.0495561	6.43773e-104	1.08013	uninformative				1.01672	0.103346	-0.0441062	0.123083	No					p.Phe115Met
F115N	missense	-0.0175713	0.120726	4.3423e-16	0.263433	0.0737573	1.48089e-13	0.139185	0.139559	0.327052	0.139185	very low	high confidence			0.0275009	0.176833	0.0450722	0.214114	No					p.Phe115Asn
F115P	missense	0.0283895	0.11144	4.08782e-17	0.192445	0.0734209	4.83838e-17	0.131837	0.0791814	0.101087	0.131837	very low	high confidence			0.194685	0.180527	0.166295	0.212153	No					p.Phe115Pro
F115Q	missense	0.189445	0.126284	8.89053e-10	0.395725	0.073301	1.64682e-08	0.318216	0.0999048	0.00162362	0.318216	low	moderate confidence			0.734219	0.173717	0.544775	0.214768	No					p.Phe115Gln
F115R	missense	-0.0715541	0.159984	1.4302e-10	0.0461003	0.0737901	5.25054e-25	0.0254615	0.0670062	0.710029	0.0254615	very low	high confidence			-0.0182429	0.24096	0.0533112	0.289235	No					p.Phe115Arg
F115S	missense	0.883778	0.0829375	0.410552	1.11153	0.0738469	0.000213343	1.00079	0.113835	2.35772e-18	1.00079	uninformative				1.17721	0.121449	0.293436	0.147066	No					p.Phe115Ser
F115T	missense	1.07715	0.0793164	0.630189	1.27058	0.0742949	8.41924e-09	1.17586	0.0966923	1.035e-33	1.17586	uninformative				0.947429	0.113152	-0.129724	0.138183	No					p.Phe115Thr
F115V	missense	0.866152	0.0799915	0.285358	1.0319	0.0736984	0.00756735	0.951943	0.0828224	2.77537e-30	0.951943	uninformative				0.971622	0.110733	0.10547	0.136603	No					p.Phe115Val
F115W	missense	0.673253	0.0881636	0.0010528	1.24481	0.0739754	5.2385e-08	0.961042	0.285769	0.00087132		uninformative				0.943002	0.121694	0.269748	0.150274	No					p.Phe115Trp
F115X	nonsense	0.00917732	0.113713	4.2576e-17	0.901126	0.0735551	0.335233									-0.221686	0.180971	-0.230863	0.213732	No					p.Phe115*
F115Y	missense	0.78992	0.0857917	0.0598121	1.07457	0.0738081	0.00126808	0.935606	0.142287	6.5363e-11	0.935606	uninformative				0.911326	0.129224	0.121406	0.15511	No					p.Phe115Tyr
F116A	missense	1.03848	0.0700935	0.813711	1.03664	0.0819481	0.014045	1.0377	0.0532664	1.3641e-83	1.0377	uninformative				1.16769	0.0995203	0.129211	0.121727	No					p.Phe116Ala
F116C	missense	0.893572	0.0989874	0.574088	1.09152	0.0819435	0.00193349	1.00033	0.0986652	6.59688e-24	1.00033	uninformative				0.907905	0.140891	0.0143326	0.172189	No					p.Phe116Cys
F116D	missense	0.882512	0.0931956	0.483103	0.902684	0.0817999	0.377638	0.893906	0.0614777	1.76097e-47	0.893906	uninformative				0.886463	0.134208	0.00395069	0.163393	No					p.Phe116Asp
F116E	missense	0.975424	0.093411	0.920825	1.06035	0.0817818	0.00614398	1.0235	0.0615317	1.47304e-61	1.0235	uninformative				0.991022	0.137549	0.015598	0.166269	No					p.Phe116Glu
F116F	synonymous				1.00493	0.0813543	0.0357989	1.00493	0.0813543	9.89912e-35	1.00493	uninformative													p.Phe116=
F116G	missense	0.941979	0.0878802	0.771154	1.19282	0.0816535	1.65596e-05	1.0695	0.125402	2.3282e-17	1.0695	uninformative				1.0076	0.124815	0.0656241	0.152649	No					p.Phe116Gly
F116H	missense	0.934576	0.0877021	0.733872	1.01722	0.0814665	0.0250165	0.97894	0.0596884	6.66909e-60	0.97894	uninformative				0.805357	0.126961	-0.129219	0.154307	No					p.Phe116His
F116I	missense	1.08188	0.0744592	0.56246	1.06512	0.081879	0.00523054	1.07429	0.0550874	9.25691e-84	1.07429	uninformative				1.16337	0.111937	0.0814952	0.13444	No					p.Phe116Ile
F116K	missense	0.617082	0.0812777	1.31608e-05	0.746596	0.0815493	0.360434	0.681668	0.0647566	1.18842e-25	0.681668	uninformative				1.13292	0.11188	0.515842	0.138287	Yes					p.Phe116Lys
F116L	missense	1.07973	0.0728788	0.565326	1.26668	0.0817574	2.23298e-07	1.16953	0.0934054	1.21549e-35	1.16953	uninformative				1.01161	0.104134	-0.0681232	0.127103	No					p.Phe116Leu
F116M	missense	0.969049	0.0965363	0.902653	1.18151	0.0817127	3.04833e-05	1.0815	0.10605	3.60937e-24	1.0815	uninformative				0.919658	0.139168	-0.0493908	0.169372	No					p.Phe116Met
F116N	missense	1.037	0.0834102	0.856356	1.08209	0.0817366	0.00272125	1.06	0.0583792	6.17223e-73	1.06	uninformative				1.01739	0.116164	-0.0196066	0.143008	No					p.Phe116Asn
F116P	missense	0.624156	0.0997901	0.000832336	0.930872	0.0815011	0.222178	0.782919	0.153263	3.95894e-07	0.782919	uninformative				1.04097	0.131441	0.416817	0.165029	No					p.Phe116Pro
F116Q	missense	0.974281	0.093325	0.917531	1.05776	0.0817535	0.0067093	1.02152	0.061495	2.12579e-61	1.02152	uninformative				1.11742	0.132009	0.143136	0.161666	No					p.Phe116Gln
F116R	missense	0.223558	0.126934	5.87636e-09	0.491235	0.0813172	8.13756e-05	0.375141	0.132657	0.0051836	0.375141	low	moderate confidence			0.926067	0.150766	0.702508	0.197086	Yes					p.Phe116Arg
F116S	missense	1.26828	0.104337	0.0439058	1.05119	0.0816166	0.00836314	1.15001	0.108109	3.68129e-26	1.15001	uninformative				1.09896	0.153137	-0.169318	0.185303	No					p.Phe116Ser
F116T	missense	1.05001	0.0836094	0.795776	1.13371	0.081711	0.000312263	1.09282	0.058438	3.19323e-77	1.09282	uninformative				1.0401	0.124	-0.00990334	0.149555	No					p.Phe116Thr
F116V	missense	0.984512	0.0780161	0.943806	1.03607	0.0816403	0.0139473	1.00912	0.0564034	7.00622e-71	1.00912	uninformative				1.03294	0.117539	0.0484275	0.141074	No					p.Phe116Val
F116W	missense	0.962199	0.0831182	0.851535	1.12578	0.081621	0.000437053	1.04474	0.0817878	4.9741e-37	1.04474	uninformative				0.921971	0.11795	-0.0402283	0.144294	No					p.Phe116Trp
F116X	nonsense	0.307528	0.111853	3.71652e-09	1.1198	0.0815958	0.000566716									0.208393	0.186307	-0.0991356	0.217305	No					p.Phe116*
F116Y	missense	0.952191	0.0868765	0.813076	1.13828	0.0817239	0.000253458	1.04757	0.0930148	3.85645e-29	1.04757	uninformative		Uncertain significance	Uncertain_significance	1.00938	0.119811	0.057192	0.147994	No					p.Phe116Tyr
A117A	synonymous				1.00562	0.0631238	0.00650598	1.00562	0.0631238	1.26366e-56	1.00562	uninformative													p.Ala117=
A117C	missense	1.10712	0.0922462	0.533984	1.26716	0.0640043	2.71914e-11	1.20093	0.0788257	5.97959e-52	1.20093	uninformative				1.11554	0.129952	0.00842311	0.159364	No					p.Ala117Cys
A117D	missense	0.795563	0.0966391	0.126962	1.01294	0.0636641	0.00497847	0.916411	0.108007	3.38711e-17	0.916411	uninformative				0.786041	0.146013	-0.00952242	0.175097	No					p.Ala117Asp
A117E	missense	1.09675	0.0700979	0.420835	1.09603	0.0636192	4.74753e-05	1.09636	0.0471099	4.73674e-118	1.09636	uninformative				1.0409	0.100379	-0.055852	0.122432	No					p.Ala117Glu
A117F	missense	0.953761	0.0645259	0.746204	1.10221	0.0641592	3.68855e-05	1.02814	0.0742231	2.97735e-43	1.02814	uninformative				0.992605	0.0961203	0.0388441	0.11577	No					p.Ala117Phe
A117G	missense	0.994918	0.0777652	0.985861	1.29292	0.0644689	2.41348e-12	1.14709	0.148966	1.99408e-14	1.14709	uninformative				1.03343	0.113835	0.0385093	0.137862	No			92.6211	3.96304	p.Ala117Gly
A117H	missense	0.930838	0.0779131	0.667252	0.99876	0.063684	0.00950093	0.971556	0.0493083	1.86934e-85	0.971556	uninformative				1.15307	0.111997	0.222236	0.136432	No					p.Ala117His
A117I	missense	0.944113	0.0877062	0.78014	0.90535	0.0637283	0.237725	0.918744	0.0515556	2.42613e-70	0.918744	uninformative				1.03242	0.126062	0.0883101	0.153571	No					p.Ala117Ile
A117K	missense	0.857514	0.102822	0.417793	1.1453	0.0637278	1.51157e-06	1.01272	0.143448	2.32644e-12	1.01272	uninformative				0.825483	0.14777	-0.0320312	0.180023	No					p.Ala117Lys
A117L	missense	0.933988	0.0843086	0.715097	1.08851	0.0637872	8.05579e-05	1.02108	0.0766315	3.80968e-40	1.02108	uninformative				1.05696	0.123191	0.122969	0.149278	No					p.Ala117Leu
A117M	missense	0.99586	0.0799005	0.988233	0.925335	0.0634142	0.136464	0.952591	0.0496713	4.36846e-81	0.952591	uninformative				1.03032	0.118295	0.0344579	0.142751	No					p.Ala117Met
A117N	missense	1.02272	0.0863355	0.920825	0.357661	0.0634009	8.76904e-13	0.687607	0.332518	0.0415626		conflicting				1.0712	0.124771	0.0484783	0.151729	No					p.Ala117Asn
A117P	missense	0.960428	0.075473	0.823214	0.981401	0.0634289	0.0192468	0.97272	0.0485578	3.22e-88	0.97272	uninformative				0.984854	0.108468	0.0244266	0.132142	No					p.Ala117Pro
A117Q	missense	1.00898	0.081496	0.971341	0.864621	0.0634228	0.56871	0.927727	0.0716053	4.78794e-38	0.927727	uninformative				1.00768	0.126605	-0.00129933	0.150567	No					p.Ala117Gln
A117R	missense	1.19649	0.0846837	0.0814853	0.750063	0.06357	0.259145	0.969769	0.223185	1.63707e-05		uninformative				1.01933	0.123073	-0.177157	0.149393	No					p.Ala117Arg
A117S	missense	1.05937	0.0789443	0.730046	0.953408	0.0636058	0.0561688	0.99607	0.0519654	5.23201e-81	0.99607	uninformative				0.896977	0.115572	-0.16239	0.139961	No					p.Ala117Ser
A117T	missense	0.960306	0.0673987	0.799106	0.757886	0.0633853	0.311416	0.857799	0.101202	3.64268e-17	0.857799	uninformative				1.11093	0.098545	0.150624	0.119389	No					p.Ala117Thr
A117V	missense	1.09677	0.0620354	0.337798	1.08762	0.0640282	9.07053e-05	1.09234	0.0445535	1.03593e-130	1.09234	uninformative				0.985214	0.0919338	-0.111556	0.110906	No					p.Ala117Val
A117W	missense	0.867151	0.0841352	0.328787	1.06235	0.0636336	0.00037613	0.97251	0.0972907	2.78591e-23	0.97251	uninformative				0.802809	0.119315	-0.0643413	0.145996	No					p.Ala117Trp
A117X	nonsense	0.0678507	0.128128	2.73633e-12	0.989463	0.0638613	0.0144469									0.0798115	0.19192	0.0119608	0.230759	No					p.Ala117*
A117Y	missense	0.97615	0.0622618	0.878233	0.985029	0.0635529	0.016799	0.980498	0.0444752	3.02643e-106	0.980498	uninformative				1.0569	0.0937342	0.0807527	0.112528	No					p.Ala117Tyr
T118A	missense	0.910456	0.0849697	0.586548	1.20903	0.0915202	6.07951e-05	1.05781	0.149275	1.92561e-12	1.05781	uninformative				1.04117	0.131614	0.13071	0.156659	No					p.Thr118Ala
T118C	missense	0.991224	0.0872765	0.972889	1.29084	0.0912344	1.00405e-06	1.13985	0.149805	4.03101e-14	1.13985	uninformative				0.937471	0.120612	-0.0537531	0.148877	No					p.Thr118Cys
T118D	missense	0.69729	0.0872976	0.00258657	0.95727	0.0911739	0.17187	0.82595	0.129983	2.7847e-10	0.82595	uninformative				0.967102	0.132582	0.269812	0.158741	No					p.Thr118Asp
T118E	missense	0.991606	0.0759165	0.971341	1.01385	0.0908803	0.048688	1.00075	0.058263	1.65779e-65	1.00075	uninformative				0.933836	0.108875	-0.0577698	0.13273	No					p.Thr118Glu
T118F	missense	1.04211	0.0753422	0.811421	1.28349	0.0910622	1.4204e-06	1.15738	0.120572	1.37032e-21	1.15738	uninformative				1.00134	0.110233	-0.0407657	0.133521	No					p.Thr118Phe
T118G	missense	0.972972	0.0791383	0.892972	1.13597	0.0909443	0.00110765	1.04831	0.0812661	9.89083e-38	1.04831	uninformative				0.974754	0.117528	0.00178267	0.141689	No					p.Thr118Gly
T118H	missense	1.06808	0.0837887	0.701521	1.24923	0.0913004	8.73666e-06	1.15502	0.0905046	5.78311e-37	1.15502	uninformative				0.922438	0.12433	-0.145639	0.149928	No					p.Thr118His
T118I	missense	0.96401	0.0708361	0.830836	1.37219	0.0915093	9.17362e-09	1.16399	0.20405	1.47531e-08	1.16399	uninformative				0.867371	0.100792	-0.0966388	0.123194	No					p.Thr118Ile
T118K	missense	0.881249	0.0753564	0.330451	1.45251	0.091869	4.48656e-11	1.16446	0.285622	5.30038e-05		uninformative				0.535224	0.115871	-0.346024	0.13822	No					p.Thr118Lys
T118L	missense	0.9829	0.0927641	0.948622	0.792198	0.0915883	0.734335	0.886981	0.0953491	2.28212e-20	0.886981	uninformative				0.862708	0.140206	-0.120192	0.168115	No					p.Thr118Leu
T118M	missense	0.929069	0.0806153	0.670326	1.04058	0.0909737	0.0243268	0.978118	0.060335	1.43098e-58	0.978118	uninformative				0.90687	0.118355	-0.0221983	0.143202	No					p.Thr118Met
T118N	missense	0.873406	0.0965118	0.455502	1.15459	0.090791	0.000531137	1.0159	0.14058	7.00657e-13	1.0159	uninformative				0.838663	0.14093	-0.0347433	0.17081	No					p.Thr118Asn
T118P	missense	0.44227	0.0846852	2.99911e-10	0.85995	0.0909518	0.729721	0.649793	0.208836	0.00208242	0.649793	uninformative				1.05166	0.117572	0.609388	0.144896	Yes					p.Thr118Pro
T118Q	missense	1.10012	0.0857316	0.531493	1.09456	0.0912126	0.00486555	1.09751	0.0624693	1.95658e-68	1.09751	uninformative				1.0163	0.126799	-0.0838152	0.153061	No					p.Thr118Gln
T118R	missense	0.911265	0.0759786	0.531493	1.16755	0.0913619	0.000345233	1.03439	0.128046	9.97596e-16	1.03439	uninformative				0.99268	0.109829	0.0814151	0.133549	No					p.Thr118Arg
T118S	missense	0.945318	0.0792936	0.758265	1.15999	0.0908515	0.000431897	1.04807	0.107238	2.52707e-22	1.04807	uninformative				0.902339	0.115982	-0.0429786	0.140497	No					p.Thr118Ser
T118T	synonymous				0.816751	0.0903539	0.926418	0.816751	0.0903539	2.56422e-19	0.816751	uninformative													p.Thr118=
T118V	missense	0.980641	0.0677304	0.91324	1.12678	0.0908605	0.00153559	1.04116	0.071984	5.30034e-47	1.04116	uninformative				0.997005	0.0954124	0.0163646	0.117008	No					p.Thr118Val
T118W	missense	0.896189	0.0716084	0.387276	1.05686	0.0910802	0.0154619	0.966669	0.0797304	1.61082e-33	0.966669	uninformative				0.850422	0.105702	-0.0457674	0.127674	No					p.Thr118Trp
T118X	nonsense	-0.0286969	0.0925237	6.84638e-27	1.05817	0.0909989	0.0148005									0.268543	0.151354	0.29724	0.177394	No					p.Thr118*
T118Y	missense	0.925014	0.0727908	0.600098	1.04816	0.0909492	0.0196326	0.974515	0.0603782	4.4694e-58	0.974515	uninformative				0.959996	0.106426	0.0349813	0.128938	No					p.Thr118Tyr
L119A	missense	1.00924	0.0819146	0.971341	1.27026	0.0709265	1.5856e-09	1.14297	0.13047	3.10454e-18	1.14297	uninformative				0.95036	0.115379	-0.058885	0.141501	No					p.Leu119Ala
L119C	missense	0.893543	0.0847478	0.485263	1.14157	0.0699179	1.50532e-05	1.02218	0.123927	2.47605e-16	1.02218	uninformative				0.968194	0.118746	0.0746514	0.145886	No					p.Leu119Cys
L119D	missense	0.103088	0.0983583	1.35853e-18	0.208049	0.0696814	6.08535e-18	0.172973	0.0568587	0.00262226	0.172973	very low	high confidence			0.258995	0.147641	0.155907	0.177404	No					p.Leu119Asp
L119E	missense	0.779475	0.0908053	0.062831	0.804783	0.0699621	0.780986	0.795356	0.0554206	2.66531e-46	0.795356	uninformative				0.924399	0.121146	0.144924	0.1514	No					p.Leu119Glu
L119F	missense	1.05113	0.0593883	0.679565	1.42147	0.070702	2.68589e-16	1.23431	0.185161	3.56325e-11		uninformative				1.10244	0.0885383	0.0513103	0.106611	No					p.Leu119Phe
L119G	missense	1.01558	0.0832458	0.947862	1.16551	0.0699141	3.14699e-06	1.09736	0.0746564	1.75524e-48	1.09736	uninformative				1.11067	0.120437	0.0950945	0.146407	No					p.Leu119Gly
L119H	missense	0.834359	0.083734	0.16703	0.909347	0.069567	0.256247	0.878724	0.0535092	4.73084e-60	0.878724	uninformative				0.937671	0.125021	0.103313	0.150472	No					p.Leu119His
L119I	missense	0.954745	0.078434	0.804497	1.19239	0.069812	4.66494e-07	1.07626	0.118791	2.1272e-19	1.07626	uninformative				1.05796	0.113672	0.103213	0.138106	No					p.Leu119Ile
L119K	missense	0.124188	0.0995118	2.0498e-17	0.919163	0.0696959	0.204844	0.524849	0.397475	0.193967		conflicting				0.688108	0.144655	0.56392	0.175578	Yes					p.Leu119Lys
L119L	synonymous				1.05254	0.0696439	0.00185277	1.05254	0.0696439	3.77377e-51	1.05254	uninformative													p.Leu119=
L119M	missense	1.05637	0.0721946	0.716491				1.05637	0.0721946	4.61595e-48	1.05637	uninformative				0.957011	0.106971	-0.0993579	0.129054	No					p.Leu119Met
L119N	missense	0.872601	0.0891785	0.397301	1.15874	0.0700916	5.27122e-06	1.02098	0.142971	1.3004e-12	1.02098	uninformative				0.944682	0.132657	0.0720813	0.159846	No					p.Leu119Asn
L119P	missense	-0.113475	0.126328	1.84054e-17	0.0636787	0.0694531	7.07878e-27	0.00652934	0.0828142	0.938791	0.00652934	very low	high confidence			-0.0355861	0.190119	0.0778893	0.228263	No					p.Leu119Pro
L119Q	missense	0.820486	0.0907814	0.167242	1.127	0.0701329	3.8976e-05	0.979165	0.153163	2.16754e-10	0.979165	uninformative				0.940721	0.133184	0.120235	0.16118	No					p.Leu119Gln
L119R	missense	0.0287614	0.120228	7.05187e-15	0.0833235	0.0695865	1.77949e-25	0.069632	0.0602261	0.255539	0.069632	very low	high confidence			0.408853	0.18222	0.380092	0.218309	No					p.Leu119Arg
L119S	missense	0.852206	0.0798527	0.211918	1.04871	0.0699187	0.0023098	0.954246	0.0981814	4.29096e-22	0.954246	uninformative				0.842559	0.113585	-0.00964675	0.138845	No					p.Leu119Ser
L119T	missense	0.929731	0.077255	0.658445	1.11708	0.0700907	6.93336e-05	1.02622	0.093633	1.11839e-27	1.02622	uninformative				0.938424	0.113202	0.00869331	0.137051	No					p.Leu119Thr
L119V	missense	1.13758	0.0724572	0.194565	1.30859	0.0702893	3.27223e-11	1.22399	0.0855011	4.43374e-46	1.22399	uninformative		Uncertain significance	Uncertain_significance	1.0756	0.104848	-0.0619839	0.127449	No					p.Leu119Val
L119W	missense	0.912719	0.080957	0.572581	1.04271	0.0698597	0.00299795	0.98415	0.0646737	7.83984e-52	0.98415	uninformative				1.06869	0.117381	0.155969	0.142592	No					p.Leu119Trp
L119X	nonsense	0.0254537	0.0983198	1.1073e-21	0.262182	0.0695756	3.7122e-15									-0.0403117	0.16231	-0.0657653	0.189767	No					p.Leu119*
L119Y	missense	1.05245	0.0817097	0.778286	1.39338	0.0703767	5.00657e-15	1.22544	0.170448	9.16357e-13	1.22544	uninformative				1.1266	0.116246	0.0741508	0.14209	No					p.Leu119Tyr
P12A	missense	1.02511	0.0766331	0.900065	1.02911	0.0598375	0.00115965	1.02759	0.047163	7.59954e-104	1.02759	uninformative				0.960632	0.115451	-0.0644771	0.13857	No		0			p.Pro12Ala
P12C	missense	0.892523	0.074162	0.387483	0.740919	0.0593675	0.174781	0.810205	0.0755215	1.39499e-26	0.810205	uninformative				1.00634	0.108598	0.113817	0.131505	No		0			p.Pro12Cys
P12D	missense	0.823566	0.0861857	0.146324	0.615689	0.0598674	0.000782219	0.710382	0.103527	9.35395e-12	0.710382	uninformative				1.12631	0.123115	0.30274	0.150284	No		0			p.Pro12Asp
P12E	missense	0.577003	0.0830386	1.93031e-06	0.251063	0.0589834	1.93695e-21	0.408792	0.162886	0.0132165	0.408792	low				0.923298	0.107881	0.346295	0.136139	No		0			p.Pro12Glu
P12F	missense	0.799737	0.08217	0.0615714	0.735338	0.0596006	0.149525	0.757539	0.0482456	4.5848e-55	0.757539	uninformative				0.782503	0.119614	-0.017234	0.145119	No		0			p.Pro12Phe
P12G	missense	0.818941	0.0720312	0.0508931	0.628375	0.0606767	0.00185063	0.719704	0.0952009	5.8635e-14	0.719704	uninformative				0.944587	0.10842	0.125647	0.130166	No		0			p.Pro12Gly
P12H	missense	0.84947	0.0675451	0.0999621	1.04287	0.0607467	0.000629408	0.948427	0.0966755	1.75727e-22	0.948427	uninformative				0.916945	0.0970922	0.0674755	0.118276	No		0			p.Pro12His
P12I	missense	0.534691	0.0975129	9.80588e-06	0.11411	0.0596692	1.70973e-31	0.317329	0.210172	0.137062	0.317329	low				0.815457	0.136308	0.280766	0.167597	No		0			p.Pro12Ile
P12K	missense	-0.171568	0.0974154	2.84801e-31	0.116607	0.0595454	2.06171e-31	-0.0171669	0.143718	0.907156	-0.0171669	very low	high confidence			1.01642	0.114169	1.18799	0.150081	Yes		0			p.Pro12Lys
P12L	missense	0.863002	0.070713	0.180744	0.706729	0.0591404	0.0550298	0.780058	0.0779881	2.61448e-23	0.780058	uninformative				0.884944	0.110164	0.0219424	0.130906	No		0			p.Pro12Leu
P12M	missense	0.870417	0.0792551	0.302959	1.16629	0.0600331	5.03733e-08	1.02288	0.147866	6.35058e-12	1.02288	uninformative				0.814288	0.11933	-0.0561287	0.143252	No		0			p.Pro12Met
P12N	missense	-0.111734	0.11549	1.50782e-20	0.114386	0.059717	1.99717e-31	0.0229335	0.110976	0.83969	0.0229335	very low	high confidence			1.15024	0.129326	1.26198	0.173387	Yes		0			p.Pro12Asn
P12P	synonymous				1.0412	0.058445	0.000421543	1.0412	0.058445	2.66087e-70	1.0412	uninformative										0			p.Pro12=
P12Q	missense	0.965101	0.0747452	0.84626	0.963676	0.060663	0.0302476	0.964242	0.0471022	5.35746e-92	0.964242	uninformative				0.993257	0.111236	0.0281562	0.134016	No		0			p.Pro12Gln
P12R	missense	0.0788715	0.0853098	1.95443e-25	0.258124	0.0592459	9.07677e-21	0.179007	0.0890079	0.0475592	0.179007	very low	high confidence	Uncertain significance	Uncertain_significance	1.05335	0.102274	0.974475	0.133183	Yes	0	0	6.99615	0.0947008	p.Pro12Arg
P12S	missense	0.935875	0.0725948	0.669162	0.870004	0.0600838	0.491203	0.896782	0.0462865	1.04699e-82	0.896782	uninformative				1.1132	0.110367	0.17733	0.132102	No		0			p.Pro12Ser
P12T	missense	0.870999	0.075935	0.274037	0.515115	0.0606816	8.89295e-07	0.690129	0.177918	0.000120768	0.690129	uninformative				0.968543	0.114024	0.0975438	0.136995	No		0			p.Pro12Thr
P12V	missense	0.80266	0.0754284	0.0388852	0.390546	0.0595526	1.50208e-12	0.594003	0.206041	0.00436807		conflicting				0.95305	0.109528	0.150389	0.132988	No		0			p.Pro12Val
P12W	missense	0.750539	0.0751817	0.0043981	0.465638	0.0586197	3.26869e-09	0.604199	0.142397	2.58077e-05	0.604199	uninformative				0.973071	0.103975	0.222532	0.128308	No		0			p.Pro12Trp
P12X	nonsense	0.163842	0.102341	3.40941e-15	-0.075049	0.0586299	1.99265e-51									0.160943	0.163093	-0.00289856	0.192544	No		0			p.Pro12*
P12Y	missense	0.883242	0.0763335	0.350536	0.27558	0.0595676	2.20722e-19	0.577536	0.303825	0.0611479		conflicting				0.948971	0.108008	0.0657293	0.132259	No		0			p.Pro12Tyr
G120A	missense	0.982506	0.0772561	0.93498	1.08606	0.0594589	2.75453e-05	1.04603	0.0504258	2.13944e-94	1.04603	uninformative				0.893162	0.112961	-0.0893434	0.136853	No					p.Gly120Ala
G120C	missense	1.00513	0.0749435	0.985112	1.33472	0.0592274	6.55954e-17	1.17312	0.164767	1.51436e-12	1.17312	uninformative				1.02667	0.106658	0.0215408	0.130355	No					p.Gly120Cys
G120D	missense	0.807355	0.0846837	0.0903926	1.08826	0.0585516	1.75074e-05	0.95447	0.140294	1.39954e-11	0.95447	uninformative				1.05981	0.128162	0.25246	0.153612	No					p.Gly120Asp
G120E	missense	0.915912	0.102232	0.698763	1.27319	0.0592222	2.53879e-13	1.10427	0.178375	7.85989e-10	1.10427	uninformative				0.815295	0.144319	-0.100617	0.17686	No					p.Gly120Glu
G120F	missense	0.913911	0.064196	0.441152	1.24709	0.0587351	4.04491e-12	1.08151	0.166585	1.13404e-10		uninformative				0.99002	0.0917248	0.0761085	0.111958	No					p.Gly120Phe
G120G	synonymous				0.926245	0.0579111	0.0994567	0.926245	0.0579111	4.60135e-57	0.926245	uninformative													p.Gly120=
G120H	missense	1.10362	0.0720444	0.392168	0.923276	0.0586859	0.114784	1.00861	0.0900438	7.67046e-29	1.00861	uninformative				1.01048	0.107076	-0.0931468	0.129057	No					p.Gly120His
G120I	missense	0.861971	0.0726664	0.194432	1.27609	0.058954	1.36474e-13	1.07121	0.207048	2.80711e-07		uninformative				0.936532	0.107204	0.0745615	0.129511	No					p.Gly120Ile
G120K	missense	1.07557	0.0766037	0.623376	1.04515	0.0588419	0.000362427	1.05644	0.0466642	7.28642e-112	1.05644	uninformative				0.923315	0.112793	-0.15225	0.136346	No					p.Gly120Lys
G120L	missense	0.839984	0.0772825	0.139116	1.12087	0.0590835	1.65886e-06	0.984844	0.140373	3.17577e-12	0.984844	uninformative				0.810085	0.11221	-0.0298985	0.136248	No					p.Gly120Leu
G120M	missense	1.01896	0.0714358	0.920692	1.24655	0.0591792	6.25208e-12	1.13627	0.113742	2.95916e-23	1.13627	uninformative				1.03438	0.107794	0.0154288	0.129316	No					p.Gly120Met
G120N	missense	1.09265	0.0647032	0.395699	1.04348	0.0587694	0.000394815	1.06571	0.0435031	1.67687e-130	1.06571	uninformative				0.973327	0.091441	-0.119324	0.112018	No					p.Gly120Asn
G120P	missense	0.993734	0.0838346	0.982933	0.963579	0.0582555	0.0241007	0.973398	0.0478394	6.32425e-91	0.973398	uninformative				1.0837	0.123882	0.0899632	0.149583	No					p.Gly120Pro
G120Q	missense	1.06425	0.0767829	0.690417	1.0414	0.058705	0.000441532	1.04983	0.0466361	1.23002e-110	1.04983	uninformative				1.04894	0.112379	-0.0153169	0.136106	No					p.Gly120Gln
G120R	missense	1.02268	0.0789085	0.913138	0.397222	0.0583854	1.20292e-12	0.707697	0.31272	0.0256209		conflicting				0.978667	0.118952	-0.0440109	0.142745	No					p.Gly120Arg
G120S	missense	0.831348	0.0719855	0.0774249	1.41679	0.0593564	2.52448e-22	1.12549	0.292719	0.000138591		uninformative				0.902422	0.106272	0.0710745	0.128357	No					p.Gly120Ser
G120T	missense	0.902697	0.0737402	0.451181	1.21091	0.0584663	2.13007e-10	1.06008	0.154072	8.22647e-12	1.06008	uninformative				0.807852	0.104943	-0.094845	0.12826	No					p.Gly120Thr
G120V	missense	0.944793	0.0763849	0.743683	1.11489	0.0587976	2.40448e-06	1.03683	0.0847633	4.34959e-34	1.03683	uninformative				1.05938	0.114033	0.114587	0.137252	No					p.Gly120Val
G120W	missense	0.890095	0.0934205	0.527742	0.914892	0.0587998	0.15095	0.907856	0.0497633	1.31527e-73	0.907856	uninformative				1.09466	0.136086	0.204568	0.165066	No					p.Gly120Trp
G120X	nonsense	-0.143238	0.102873	7.17638e-27	0.878768	0.0585913	0.396737									-0.0873404	0.157985	0.0558977	0.188526	No					p.Gly120*
G120Y	missense	0.988587	0.0731892	0.959199	1.13253	0.0590152	6.12381e-07	1.06707	0.0716769	1.09524e-49	1.06707	uninformative				1.08898	0.106791	0.100396	0.129464	No					p.Gly120Tyr
G121A	missense	0.965306	0.0835633	0.865936	1.08695	0.067388	0.000208582	1.03617	0.0599891	3.24087e-66	1.03617	uninformative				1.03945	0.124625	0.0741487	0.150047	No					p.Gly121Ala
G121C	missense	0.960803	0.0720596	0.815537	1.00407	0.0665953	0.0105643	0.984139	0.0489078	5.49888e-89	0.984139	uninformative				0.883602	0.103297	-0.0772007	0.125948	No					p.Gly121Cys
G121D	missense	0.982984	0.0803604	0.939115	1.01256	0.0670033	0.00777801	1.00043	0.051462	2.99679e-83	1.00043	uninformative				1.13345	0.119205	0.150462	0.143763	No					p.Gly121Asp
G121E	missense	1.01791	0.0738993	0.927847	1.07839	0.0672539	0.000327053	1.05099	0.0497395	7.65288e-98	1.05099	uninformative				1.02873	0.106504	0.0108193	0.129631	No					p.Gly121Glu
G121F	missense	0.938001	0.0704945	0.670326	1.29803	0.0672478	1.1452e-11	1.11864	0.180014	6.78269e-10	1.11864	uninformative				1.0368	0.102182	0.0987992	0.12414	No					p.Gly121Phe
G121H	missense	1.0693	0.0824022	0.688206	1.12686	0.0666253	1.4921e-05	1.10411	0.0518092	1.81389e-99	1.10411	uninformative				1.00279	0.121619	-0.066513	0.146906	No					p.Gly121His
G121I	missense	0.968894	0.083681	0.881635	0.965858	0.0670327	0.046519	0.967045	0.0523169	1.67242e-75	0.967045	uninformative				0.825893	0.122103	-0.143001	0.148026	No					p.Gly121Ile
G121K	missense	0.993705	0.0812142	0.981332				0.993705	0.0812142	4.16915e-34	0.993705	uninformative				1.23813	0.117712	0.244424	0.14301	No					p.Gly121Lys
G121L	missense	1.12001	0.0672362	0.237124	1.09121	0.0667024	0.000139966	1.1055	0.0473533	8.7599e-119	1.1055	uninformative				1.00952	0.0952483	-0.110487	0.116589	No					p.Gly121Leu
G121M	missense	1.01543	0.0818624	0.947419	0.967	0.0668066	0.0440044	0.986361	0.0517586	4.21715e-80	0.986361	uninformative				1.07891	0.118443	0.0634794	0.14398	No					p.Gly121Met
G121N	missense	0.930014	0.0804559	0.673941	1.21017	0.0689653	8.60505e-08	1.07316	0.140044	2.66216e-14	1.07316	uninformative				0.694507	0.121076	-0.235508	0.145371	No					p.Gly121Asn
G121P	missense	1.04945	0.0740307	0.767753	0.88333	0.0669181	0.42019	0.963371	0.0830039	7.55075e-31	0.963371	uninformative				1.20999	0.110025	0.160543	0.132612	No					p.Gly121Pro
G121Q	missense	0.888691	0.0740839	0.363034	1.36174	0.0674018	1.21969e-14	1.12622	0.236523	2.3048e-06		uninformative				0.929186	0.111522	0.040495	0.133886	No					p.Gly121Gln
G121R	missense	0.985803	0.070926	0.943406	1.22361	0.0666976	9.51495e-09	1.10593	0.1189	2.3039e-20	1.10593	uninformative				0.999314	0.106905	0.0135114	0.128293	No					p.Gly121Arg
G121S	missense	1.03339	0.0243615	0.426793	1.24956	0.066896	1.04888e-09	1.13249	0.107713	1.35783e-25	1.13249	uninformative		Uncertain significance	Uncertain_significance	1.07206	0.0355197	0.03867	0.0430712	No					p.Gly121Ser
G121T	missense	1.00203	0.0757327	0.994946	0.993279	0.0669814	0.0170253	0.997119	0.0501731	6.95667e-87	0.997119	uninformative				1.09683	0.107721	0.094804	0.131678	No					p.Gly121Thr
G121V	missense	1.02548	0.0913208	0.91611	1.01177	0.0668609	0.00790674	1.01656	0.0539473	2.24782e-78	1.01656	uninformative		Likely pathogenic	Pathogenic	0.814408	0.133079	-0.21107	0.161399	No					p.Gly121Val
G121W	missense	1.04041	0.0665986	0.793104	1.14261	0.0672153	6.2029e-06	1.09111	0.0510973	7.44758e-100	1.09111	uninformative				0.976642	0.0984661	-0.0637695	0.118874	No					p.Gly121Trp
G121X	nonsense	-0.156108	0.111171	1.0722e-23	0.513913	0.0663931	6.60102e-06									0.281211	0.182536	0.437319	0.213725	No					p.Gly121*
G121Y	missense	0.998776	0.0857901	0.996026	0.905897	0.06666	0.256079	0.940862	0.0526377	9.44629e-71	0.940862	uninformative				0.910145	0.12277	-0.0886315	0.149774	No					p.Gly121Tyr
E122A	missense	1.02183	0.0733731	0.911661	0.977925	0.0791471	0.0674649	1.00154	0.0538082	1.58924e-76	1.00154	uninformative				1.04539	0.104305	0.0235582	0.127527	No		0			p.Glu122Ala
E122C	missense	1.02102	0.0796591	0.920825	0.946535	0.078658	0.145563	0.983305	0.0559702	1.9705e-68	0.983305	uninformative				1.1312	0.11433	0.110181	0.139345	No		0			p.Glu122Cys
E122D	missense	0.99192	0.0793107	0.972889	1.3133	0.0791399	3.01026e-09	1.15265	0.160691	1.03272e-12	1.15265	uninformative				1.00691	0.122304	0.0149915	0.145768	No		0			p.Glu122Asp
E122E	synonymous				1.01396	0.0784058	0.0220189	1.01396	0.0784058	6.5187e-38	1.01396	uninformative										0			p.Glu122=
E122F	missense	1.07464	0.0721427	0.597342	0.938867	0.0786195	0.173032	1.01035	0.067793	8.60838e-50	1.01035	uninformative				1.20592	0.104578	0.131277	0.127048	No		0			p.Glu122Phe
E122G	missense	1.14549	0.0814674	0.236796	0.948846	0.0818438	0.15415	1.04733	0.0983241	3.15994e-26	1.04733	uninformative				1.23888	0.112547	0.0933833	0.138938	No	0	0	89.4233	0.489184	p.Glu122Gly
E122H	missense	1.01233	0.0803433	0.959631	0.976499	0.0786329	0.0682415	0.99403	0.0561968	2.44315e-69	0.99403	uninformative				1.07464	0.117998	0.0623047	0.142754	No		0			p.Glu122His
E122I	missense	1.13059	0.0712207	0.218888	1.01808	0.0787218	0.0197566	1.07933	0.0560342	8.94251e-82	1.07933	uninformative				0.987194	0.102932	-0.143396	0.12517	No		0			p.Glu122Ile
E122K	missense	1.03057	0.0776529	0.875197	1.00584	0.0785887	0.0288948	1.01835	0.0552368	4.02251e-75	1.01835	uninformative				0.935899	0.113733	-0.0946719	0.137714	No		0			p.Glu122Lys
E122L	missense	0.967962	0.0771279	0.865936	1.00734	0.0785457	0.0274839	0.987291	0.0550321	2.93551e-71	0.987291	uninformative				0.890616	0.116391	-0.0773453	0.139627	No		0			p.Glu122Leu
E122M	missense	1.1002	0.073726	0.431011	0.919061	0.0784604	0.261192	1.01162	0.0905497	1.06555e-28	1.01162	uninformative				0.916301	0.105859	-0.183903	0.129003	No		0			p.Glu122Met
E122N	missense	0.902367	0.0836869	0.531493	1.43017	0.0791875	1.42234e-13	1.16696	0.263901	1.1561e-05		uninformative				0.915875	0.128018	0.0135086	0.152945	No		0			p.Glu122Asn
E122P	missense	1.04602	0.0655264	0.751429	1.23577	0.0786054	5.59021e-07	1.13593	0.0947438	8.17395e-33	1.13593	uninformative				1.02767	0.0966884	-0.0183569	0.116801	No		0			p.Glu122Pro
E122Q	missense	0.87256	0.0824111	0.343892	1.3665	0.0787295	3.28999e-11	1.12013	0.246969	6.82643e-06		uninformative				1.00027	0.122436	0.127707	0.147587	No		0			p.Glu122Gln
E122R	missense	1.06288	0.0739295	0.684187	1.24903	0.0789858	2.68194e-07	1.15387	0.0930502	5.45079e-35	1.15387	uninformative				0.967486	0.105896	-0.0953924	0.129149	No		0			p.Glu122Arg
E122S	missense	0.950165	0.086845	0.805816	1.07078	0.0786505	0.00290689	1.0161	0.0600458	1.21267e-63	1.0161	uninformative				1.08125	0.125507	0.131081	0.152624	No		0			p.Glu122Ser
E122T	missense	1.12685	0.0967646	0.455766	1.04896	0.078552	0.00664178	1.0799	0.0609867	1.76246e-69	1.0799	uninformative				1.00693	0.141535	-0.11992	0.171451	No		0			p.Glu122Thr
E122V	missense	0.957439	0.0862926	0.836071	1.41044	0.0795749	1.16392e-12	1.18517	0.226496	2.05103e-07		uninformative				0.914401	0.134443	-0.0430378	0.159754	No		0			p.Glu122Val
E122W	missense	0.982928	0.079072	0.937668	1.26123	0.0789496	1.16549e-07	1.12211	0.13915	1.1188e-15	1.12211	uninformative				0.943059	0.11671	-0.039869	0.140974	No		0			p.Glu122Trp
E122X	nonsense	0.143475	0.114326	5.71653e-13	0.128067	0.0784361	4.68428e-18									0.0996799	0.199441	-0.0437947	0.229885	No		0			p.Glu122*
E122Y	missense	0.972442	0.0738203	0.881215	1.057	0.0788011	0.00505951	1.01196	0.0538736	6.8332e-78	1.01196	uninformative				1.10051	0.11363	0.128065	0.135503	No		0			p.Glu122Tyr
I123A	missense	1.08566	0.0735171	0.531493	1.01854	0.0616464	0.00280488	1.04625	0.0472371	3.28703e-107	1.04625	uninformative				1.14693	0.104564	0.06127	0.127822	No					p.Ile123Ala
I123C	missense	1.04398	0.0625482	0.751429	0.861906	0.0619249	0.587403	0.95273	0.0910368	2.26383e-25	0.95273	uninformative				0.931121	0.0896863	-0.112859	0.109343	No					p.Ile123Cys
I123D	missense	1.01255	0.0813807	0.959568	0.814182	0.0626349	0.863398	0.906563	0.0989514	8.4042e-20	0.906563	uninformative				0.962863	0.120889	-0.0496892	0.145729	No					p.Ile123Asp
I123E	missense	1.00886	0.0875679	0.972889	1.10018	0.0616479	2.00669e-05	1.06992	0.050409	1.08719e-98	1.06992	uninformative				1.00164	0.12811	-0.0072246	0.155178	No					p.Ile123Glu
I123F	missense	0.960778	0.0774024	0.830994	1.00611	0.0621786	0.00560198	0.98833	0.0484748	2.80406e-91	0.98833	uninformative				1.04206	0.109172	0.0812844	0.133827	No					p.Ile123Phe
I123G	missense	0.977317	0.0870234	0.921939	0.958896	0.0612675	0.0384016	0.965	0.0500972	8.86826e-82	0.965	uninformative				0.989666	0.125501	0.0123486	0.152721	No					p.Ile123Gly
I123H	missense	0.971917	0.0936949	0.911661	0.941775	0.062517	0.0778006	0.95106	0.0520035	5.86949e-74	0.95106	uninformative				1.12528	0.137969	0.153361	0.166776	No					p.Ile123His
I123I	synonymous				0.797553	0.0612157	0.668065	0.797553	0.0612157	1.8729e-38	0.797553	uninformative													p.Ile123=
I123K	missense	1.0037	0.110551	0.994582	1.10407	0.0618709	1.63864e-05	1.08013	0.0539905	5.35331e-88	1.08013	uninformative				1.10341	0.158946	0.0997076	0.193611	No					p.Ile123Lys
I123L	missense	1.04182	0.0906437	0.849276	1.24923	0.0618902	3.93967e-11	1.1561	0.103167	7.27034e-29	1.1561	uninformative				1.2743	0.138754	0.232482	0.165738	No					p.Ile123Leu
I123M	missense	1.03927	0.0818909	0.842881	1.32342	0.0622698	8.93342e-15	1.18632	0.141988	1.01599e-16	1.18632	uninformative				1.02406	0.122057	-0.0152077	0.146983	No					p.Ile123Met
I123N	missense	0.931618	0.0787234	0.674942	0.933387	0.0621701	0.100228	0.932708	0.0487902	1.37419e-80	0.932708	uninformative				0.859505	0.114418	-0.0721127	0.138884	No					p.Ile123Asn
I123P	missense	0.0167951	0.120554	3.81515e-15	0.0422204	0.0621951	5.49966e-35	0.0368757	0.0552728	0.512399	0.0368757	very low	high confidence			-0.237917	0.231194	-0.254712	0.260737	No					p.Ile123Pro
I123Q	missense	0.890431	0.0760001	0.39111	1.06594	0.0617517	0.000198073	0.983778	0.0875765	5.34936e-29	0.983778	uninformative				0.958748	0.111976	0.0683161	0.135331	No					p.Ile123Gln
I123R	missense	0.469133	0.0973303	2.8002e-07	0.764805	0.0615294	0.350176	0.626587	0.147523	2.53168e-05	0.626587	uninformative				0.592132	0.137986	0.122999	0.168859	No					p.Ile123Arg
I123S	missense	0.959327	0.0811006	0.8329	1.03162	0.0616155	0.00140305	1.00516	0.049062	3.87385e-92	1.00516	uninformative				1.01661	0.118477	0.0572814	0.143576	No					p.Ile123Ser
I123T	missense	1.04786	0.0877405	0.814952	1.11373	0.0616146	7.46573e-06	1.09197	0.0504236	1.25977e-102	1.09197	uninformative				0.960055	0.132487	-0.0878055	0.158907	No					p.Ile123Thr
I123V	missense	1.15752	0.0874437	0.230706	1.06939	0.0618121	0.000162304	1.09876	0.0504748	1.14724e-103	1.09876	uninformative				1.35916	0.128215	0.201636	0.155195	No					p.Ile123Val
I123W	missense	0.901945	0.0863856	0.547465	1.14836	0.0620992	6.23409e-07	1.03247	0.122988	7.26384e-17	1.03247	uninformative				1.03315	0.123418	0.131207	0.150647	No					p.Ile123Trp
I123X	nonsense	0.444086	0.117647	1.23019e-05	0.540424	0.0612881	7.95717e-06									0.382646	0.182263	-0.0614402	0.216935	No					p.Ile123*
I123Y	missense	0.905003	0.0818697	0.534603	0.887131	0.0614457	0.348269	0.89357	0.049144	3.91697e-73	0.89357	uninformative				1.11566	0.117435	0.210662	0.143156	No					p.Ile123Tyr
A124A	synonymous				1.00723	0.0555086	0.00177956	1.00723	0.0555086	7.61658e-73	1.00723	uninformative													p.Ala124=
A124C	missense	0.906967	0.0705165	0.451181	0.756738	0.0563145	0.245246	0.825857	0.074875	5.18295e-28	0.825857	uninformative				0.927338	0.105131	0.0203705	0.126591	No					p.Ala124Cys
A124D	missense	0.957146	0.0724833	0.798107	0.596963	0.0559193	8.87478e-05	0.774102	0.180067	2.01284e-05		uninformative				0.761781	0.105899	-0.195365	0.12833	No					p.Ala124Asp
A124E	missense	1.07907	0.0678329	0.531493	0.823368	0.0561536	0.967789	0.948386	0.127817	1.68346e-13	0.948386	uninformative				0.994426	0.100616	-0.0846401	0.121346	No					p.Ala124Glu
A124F	missense	0.886188	0.0771519	0.375593	1.05473	0.0560114	9.14079e-05	0.978809	0.0838549	3.489e-31	0.978809	uninformative				0.702069	0.11694	-0.184119	0.140097	No					p.Ala124Phe
A124G	missense	0.968458	0.0732624	0.860435	1.2376	0.0564253	1.65703e-12	1.10708	0.134509	2.86669e-16	1.10708	uninformative				1.07445	0.107438	0.105992	0.13004	No					p.Ala124Gly
A124H	missense	0.982681	0.0779486	0.936087	0.324692	0.0556089	1.69749e-18	0.651419	0.328987	0.0510878		conflicting				1.10931	0.113626	0.126629	0.137793	No					p.Ala124His
A124I	missense	1.02008	0.0785283	0.924345	0.653377	0.055809	0.003123	0.832568	0.183305	6.62266e-06		uninformative				1.04808	0.110769	0.0279959	0.135781	No					p.Ala124Ile
A124K	missense	0.95168	0.0749263	0.776372	1.1991	0.0565372	1.92974e-10	1.08027	0.123613	3.73563e-18	1.08027	uninformative				0.901589	0.107468	-0.050091	0.131009	No					p.Ala124Lys
A124L	missense	0.999939	0.0806016	0.99983	0.83167	0.055658	0.924299	0.905705	0.0835263	4.00651e-27	0.905705	uninformative				1.0399	0.117287	0.0399581	0.142312	No					p.Ala124Leu
A124M	missense	0.890923	0.0746619	0.381408	0.702488	0.0557041	0.0346134	0.790148	0.093989	6.56854e-17	0.790148	uninformative				0.962212	0.111991	0.0712885	0.134597	No					p.Ala124Met
A124N	missense	0.96108	0.0779255	0.833918	0.36774	0.0558504	1.63823e-15	0.661921	0.296659	0.0277881		conflicting				0.959731	0.111468	-0.00134872	0.136006	No					p.Ala124Asn
A124P	missense	1.05601	0.0808801	0.756689	1.21362	0.056756	4.16968e-11	1.14535	0.0781	2.86654e-48	1.14535	uninformative				1.03288	0.119856	-0.0231265	0.144593	No					p.Ala124Pro
A124Q	missense	0.922565	0.0773042	0.615554	0.532057	0.05578	4.25148e-07	0.723643	0.195219	0.000239898		uninformative				0.920214	0.113759	-0.00235056	0.137539	No					p.Ala124Gln
A124R	missense	1.06142	0.0753833	0.701293	0.824153	0.0559463	0.97711	0.937408	0.118512	3.85115e-15	0.937408	uninformative				1.10912	0.110261	0.0476977	0.133567	No					p.Ala124Arg
A124S	missense	1.02069	0.0949143	0.937539	1.21404	0.056283	2.68576e-11	1.13247	0.0954849	3.83617e-32	1.13247	uninformative				0.958535	0.138296	-0.0621557	0.167734	No					p.Ala124Ser
A124T	missense	0.829072	0.0905556	0.198446	0.54484	0.0557591	1.32393e-06	0.677999	0.141833	2.10261e-06	0.677999	uninformative				0.763103	0.1288	-0.0659681	0.157447	No					p.Ala124Thr
A124V	missense	1.12782	0.0844492	0.357071	0.795466	0.0561661	0.614528	0.955662	0.166071	1.10276e-08	0.955662	uninformative				1.11869	0.1236	-0.00913144	0.149695	No					p.Ala124Val
A124W	missense	1.15821	0.0765835	0.14062	0.794863	0.0558023	0.604949	0.972753	0.181636	1.05438e-07		uninformative				1.15094	0.113944	-0.00727532	0.137289	No					p.Ala124Trp
A124X	nonsense	0.295947	0.125335	1.12265e-07	0.598446	0.055845	9.63784e-05									0.609235	0.19699	0.313287	0.233482	No					p.Ala124*
A124Y	missense	1.12661	0.0803861	0.330571	0.738989	0.0560006	0.140762	0.928511	0.193765	1.98465e-06		uninformative				1.14167	0.117978	0.0150594	0.142761	No					p.Ala124Tyr
L125A	missense	1.02646	0.0762273	0.890999	1.30697	0.0774181	2.16123e-09	1.16639	0.140257	1.40825e-16	1.16639	uninformative				1.01166	0.11139	-0.0147971	0.134975	No		2			p.Leu125Ala
L125C	missense	0.978145	0.0836137	0.921754	1.32774	0.0766457	2.72483e-10	1.15454	0.174788	5.3576e-11	1.15454	uninformative				1.09973	0.129046	0.121586	0.153767	No		2			p.Leu125Cys
L125D	missense	0.233952	0.107688	8.56165e-12	0.178935	0.0754039	7.246e-17	0.197035	0.0617673	0.00159766	0.197035	very low	high confidence			0.819386	0.13757	0.585434	0.174706	Yes		2			p.Leu125Asp
L125E	missense	0.943543	0.0777508	0.742047	1.28644	0.0760468	5.5554e-09	1.11538	0.17145	1.03878e-10	1.11538	uninformative				1.13347	0.112862	0.18993	0.137051	No		2			p.Leu125Glu
L125F	missense	0.984248	0.0770766	0.941518	1.21477	0.0763246	1.00784e-06	1.09976	0.115263	2.38518e-21	1.09976	uninformative				0.964896	0.119527	-0.0193513	0.142223	No		2			p.Leu125Phe
L125G	missense	0.945518	0.096971	0.811421	1.03694	0.0760275	0.0080045	1.00214	0.059831	2.1593e-62	1.00214	uninformative				0.9717	0.140852	0.026182	0.171005	No		2			p.Leu125Gly
L125H	missense	1.01514	0.0732942	0.94098	0.886791	0.075921	0.451956	0.952494	0.0641579	2.01164e-49	0.952494	uninformative				1.06172	0.10543	0.0465727	0.128404	No		2			p.Leu125His
L125I	missense	1.04854	0.0752125	0.776372	1.12439	0.0758218	0.000163869	1.08616	0.0533974	7.15626e-91	1.08616	uninformative				1.18937	0.110887	0.140823	0.133988	No		2			p.Leu125Ile
L125K	missense	0.947851	0.0767987	0.763361	1.41492	0.0765228	8.63063e-14	1.18143	0.233532	5.12082e-07		uninformative				1.01276	0.112628	0.064912	0.13632	No		2			p.Leu125Lys
L125L	synonymous				1.17386	0.0759131	1.10619e-05	1.17386	0.0759131	1.84415e-53	1.17386	uninformative										2			p.Leu125=
L125M	missense	0.978051	0.082278	0.919999				0.978051	0.082278	2.78117e-32	0.978051	uninformative				1.04023	0.117337	0.0621824	0.14331	No		2			p.Leu125Met
L125N	missense	1.19867	0.0763325	0.0403509	1.07529	0.0757982	0.00164609	1.13665	0.0616922	4.96245e-75	1.13665	uninformative				1.07189	0.110051	-0.12678	0.133933	No		2			p.Leu125Asn
L125P	missense	0.976633	0.0799007	0.912473	1.18909	0.0769164	5.92184e-06	1.08396	0.106221	3.36896e-24	1.08396	uninformative				1.0278	0.116537	0.0511686	0.141298	No		2			p.Leu125Pro
L125Q	missense	1.03156	0.0859517	0.884091	1.02437	0.0759177	0.0124916	1.02752	0.0569004	3.61411e-72	1.02752	uninformative				0.929979	0.126552	-0.101578	0.152981	No		2			p.Leu125Gln
L125R	missense	1.08208	0.0741337	0.559201	1.26216	0.0766232	4.40443e-08	1.17108	0.0900343	2.47712e-38	1.17108	uninformative		Pathogenic	Pathogenic	1.08149	0.110377	-0.000595553	0.132962	No	2	2	91.572	2.57068	p.Leu125Arg
L125S	missense	1.13794	0.078109	0.245056	1.03413	0.0757392	0.0086336	1.08443	0.0543742	1.79057e-87	1.08443	uninformative				0.951641	0.114891	-0.186297	0.138928	No		2			p.Leu125Ser
L125T	missense	0.930736	0.0744934	0.649573	1.27063	0.0760169	1.82266e-08	1.10034	0.169945	1.27195e-10	1.10034	uninformative				0.927435	0.108531	-0.0033012	0.131637	No		2			p.Leu125Thr
L125V	missense	0.860461	0.0983163	0.402092	1.02973	0.0758304	0.0102123	0.956664	0.0838429	7.22817e-30	0.956664	uninformative				1.0994	0.148771	0.238937	0.178323	No		2			p.Leu125Val
L125W	missense	1.11973	0.0743497	0.314397	1.34393	0.0763696	5.77115e-11	1.23115	0.112095	8.67946e-28	1.23115	uninformative				1.16381	0.106934	0.04408	0.130241	No		2			p.Leu125Trp
L125X	nonsense	-0.136592	0.0982475	5.2325e-29	0.743897	0.075516	0.305504									0.126178	0.148442	0.26277	0.17801	No		2			p.Leu125*
L125Y	missense	0.881579	0.0821716	0.39111	0.939799	0.0757556	0.153804	0.91305	0.0556976	7.58104e-60	0.91305	uninformative				0.920153	0.121943	0.0385741	0.147045	No		2			p.Leu125Tyr
W126A	missense	0.907789	0.0766888	0.514371	1.02412	0.0591196	0.00133845	0.97621	0.0572537	1.38779e-64	0.97621	uninformative				0.994785	0.112966	0.0869958	0.136538	No		0			p.Trp126Ala
W126C	missense	0.887008	0.0750017	0.360981	1.06012	0.0594285	0.000161288	0.97961	0.0863444	1.51357e-29	0.97961	uninformative				0.855139	0.110136	-0.0318687	0.133248	No		0			p.Trp126Cys
W126D	missense	0.488939	0.0877964	3.4619e-08	1.03469	0.0592741	0.000750447	0.765658	0.272849	0.00554516		conflicting				0.86823	0.122789	0.379291	0.150948	No		0			p.Trp126Asp
W126E	missense	0.844088	0.0875534	0.238822	1.12083	0.0592693	1.79486e-06	0.989964	0.13817	1.09616e-12	0.989964	uninformative				0.998815	0.129915	0.154726	0.156664	No		0			p.Trp126Glu
W126F	missense	0.977521	0.0687945	0.900565	1.09247	0.059165	1.56779e-05	1.04036	0.0572251	4.10594e-73	1.04036	uninformative				1.20584	0.097945	0.228319	0.119691	No		0			p.Trp126Phe
W126G	missense	0.571909	0.0931491	2.28874e-05	1.15677	0.0594156	8.73341e-08	0.868738	0.292396	0.00330419		uninformative		Likely pathogenic		0.98999	0.133488	0.418081	0.162775	No		0			p.Trp126Gly
W126H	missense	0.872028	0.0845907	0.357192	1.20267	0.0594525	1.02013e-09	1.04283	0.165231	3.66901e-10	1.04283	uninformative				0.917218	0.12336	0.0451895	0.149577	No		0			p.Trp126His
W126I	missense	0.750127	0.0681215	0.00121838	1.26286	0.0595896	1.27871e-12	1.00755	0.256362	9.79274e-05		uninformative				0.885163	0.106489	0.135036	0.126414	No		0			p.Trp126Ile
W126K	missense	0.339989	0.123584	5.20742e-07	0.232892	0.0588847	8.16405e-23	0.252708	0.0531587	2.39298e-06	0.252708	low	high confidence			0.271881	0.213187	-0.0681086	0.246417	No		0			p.Trp126Lys
W126L	missense	0.768085	0.0741451	0.0084393	1.05148	0.0595044	0.000285377	0.913237	0.141658	1.52648e-10	0.913237	uninformative				0.776498	0.112939	0.00841329	0.135103	No	0	0	65.7016	1.77499	p.Trp126Leu
W126M	missense	0.875334	0.0958447	0.461443	1.05348	0.0594701	0.000249128	0.980265	0.0876525	9.36325e-29	0.980265	uninformative				0.78973	0.142995	-0.0856039	0.172145	No		0			p.Trp126Met
W126N	missense	0.951786	0.0754255	0.779203	1.17984	0.0593429	9.44795e-09	1.07056	0.113927	9.40452e-21	1.07056	uninformative				1.18621	0.108204	0.234426	0.131898	No		0			p.Trp126Asn
W126P	missense	0.057093	0.115094	2.85296e-15	0.0630126	0.0589106	7.03727e-37	0.0617837	0.0524404	0.246633	0.0617837	very low	high confidence			-0.106423	0.188596	-0.163516	0.220942	No		0			p.Trp126Pro
W126Q	missense	0.928327	0.0692861	0.597342	1.12051	0.0594046	1.94586e-06	1.02773	0.0960341	1.85132e-26	1.02773	uninformative				1.01612	0.101855	0.0877904	0.123187	No		0			p.Trp126Gln
W126R	missense	0.0372986	0.111615	8.79892e-17	0.0938891	0.0593105	1.25815e-33	0.0814282	0.0523751	0.125721	0.0814282	very low	high confidence			-0.132502	0.18583	-0.1698	0.216773	No		0			p.Trp126Arg
W126S	missense	0.790052	0.0820969	0.0455086	1.1724	0.0593472	1.9436e-08	0.985435	0.191129	3.08509e-07	0.985435	uninformative				0.790407	0.117868	0.000355176	0.143641	No		0			p.Trp126Ser
W126T	missense	0.73913	0.0945386	0.0261676	1.02888	0.0587539	0.000946722	0.893472	0.144566	8.38306e-10	0.893472	uninformative				0.894276	0.140245	0.155146	0.169133	No		0			p.Trp126Thr
W126V	missense	0.676668	0.0806665	0.000313227	0.902238	0.0589928	0.220119	0.796163	0.112585	2.13745e-12	0.796163	uninformative				0.747536	0.115188	0.0708683	0.140625	No		0			p.Trp126Val
W126X	nonsense	-0.223884	0.127328	1.71223e-20	0.47107	0.0587997	6.3353e-09									-0.228405	0.232881	-0.00452104	0.265416	No		0			p.Trp126*
W126Y	missense	0.981521	0.0752102	0.926469	1.13897	0.0591998	3.83172e-07	1.06708	0.0784277	8.66436e-42	1.06708	uninformative				1.18385	0.110697	0.202326	0.13383	No		0			p.Trp126Tyr
S127A	missense	1.04285	0.0862114	0.834823	1.35129	0.0753456	1.58908e-11	1.19992	0.154194	1.05535e-14	1.19992	uninformative				1.0182	0.125772	-0.024654	0.152483	No		0			p.Ser127Ala
S127C	missense	0.89191	0.0902298	0.517421	1.29438	0.0739894	1.05698e-09	1.09646	0.201206	6.28022e-08	1.09646	uninformative				1.03311	0.132313	0.141196	0.16015	No		0			p.Ser127Cys
S127D	missense	0.900923	0.0781013	0.478422	1.18504	0.0740878	3.29244e-06	1.04406	0.142053	2.83169e-13	1.04406	uninformative				0.916606	0.114845	0.0156825	0.138886	No		0			p.Ser127Asp
S127E	missense	0.878381	0.0893934	0.430745	0.926784	0.0739086	0.195823	0.907131	0.0569613	1.37791e-56	0.907131	uninformative				1.09289	0.126474	0.214511	0.154877	No		0			p.Ser127Glu
S127F	missense	-0.01985	0.0540944	4.09916e-77	0.686718	0.0737523	0.0726128	0.331655	0.353279	0.356259		conflicting		Conflicting classifications of pathogenicity	Conflicting_classifications_of_pathogenicity	0.0835223	0.0859285	0.103372	0.101538	No	0	0	15.9777	0.204741	p.Ser127Phe
S127G	missense	0.958682	0.0821494	0.83263	1.29146	0.0752282	2.51206e-09	1.12671	0.16638	1.73775e-11	1.12671	uninformative				1.03107	0.119557	0.0723921	0.14506	No		0			p.Ser127Gly
S127H	missense	0.756779	0.0897653	0.030174	1.44232	0.0746791	1.08371e-15	1.10136	0.342763	0.00147562		uninformative				1.09564	0.12711	0.338865	0.155611	No		0			p.Ser127His
S127I	missense	0.70467	0.0808189	0.00128503	0.893955	0.0737327	0.385665	0.802205	0.0945981	3.52034e-17	0.802205	uninformative				1.05698	0.114323	0.352311	0.140005	No		0			p.Ser127Ile
S127K	missense	-0.0158284	0.110153	5.5359e-19	0.497561	0.0737532	1.98699e-05	0.247386	0.256612	0.343541		very low versus low, conflicting				-0.137228	0.183533	-0.1214	0.214052	No		0			p.Ser127Lys
S127L	missense	0.667735	0.0959882	0.00264355	1.04717	0.0740082	0.00425253	0.862375	0.189652	6.46449e-06	0.862375	uninformative				1.23355	0.123662	0.565817	0.156544	Yes		0			p.Ser127Leu
S127M	missense	0.75819	0.0783094	0.00959552	0.980767	0.0736658	0.0450206	0.871064	0.111277	7.34711e-15	0.871064	uninformative				0.88397	0.114814	0.12578	0.138977	No		0			p.Ser127Met
S127N	missense	1.08896	0.0943929	0.645901	1.20723	0.0742785	8.37211e-07	1.162	0.0583727	3.69581e-87	1.162	uninformative				1.17138	0.131306	0.0824201	0.161714	No		0			p.Ser127Asn
S127P	missense	-0.17627	0.124377	6.72558e-20	0.239229	0.0742102	1.73203e-14	0.0434683	0.207403	0.837515	0.0434683	very low	high confidence			-0.0315078	0.200243	0.144762	0.235727	No		0			p.Ser127Pro
S127Q	missense	0.859819	0.0843106	0.290221	0.818717	0.0737107	0.929378	0.836524	0.0554929	6.74245e-51	0.836524	uninformative				0.983858	0.124672	0.124039	0.150504	No		0			p.Ser127Gln
S127R	missense	0.0114987	0.125313	3.01603e-14	0.443134	0.0737285	6.28648e-07	0.23921	0.21549	0.275063	0.23921	very low	moderate confidence			0.223249	0.198469	0.21175	0.23472	No		0			p.Ser127Arg
S127S	synonymous				1.02429	0.0522183	0.00027651	1.02429	0.0522183	1.02885e-84	1.02429	uninformative										0			p.Ser127=
S127T	missense	0.937202	0.0797773	0.713321	0.807642	0.0736515	0.819801	0.868795	0.0646786	9.01088e-41	0.868795	uninformative				0.947668	0.119728	0.0104661	0.143872	No		0			p.Ser127Thr
S127V	missense	0.921022	0.139091	0.808278	1.08949	0.0739403	0.000645013	1.04645	0.0734751	1.25859e-45	1.04645	uninformative				0.896072	0.203534	-0.02495	0.24652	No		0			p.Ser127Val
S127W	missense	-0.246896	0.115597	2.18195e-25	0.121371	0.0735373	9.31491e-21	-0.0519618	0.183816	0.782526	-0.0519618	very low	high confidence			0.138069	0.169686	0.384965	0.205319	No		0			p.Ser127Trp
S127X	nonsense	-0.225417	0.116127	2.36114e-24	0.0576598	0.0736988	2.30772e-24									-0.185521	0.185268	0.0398959	0.218655	No		0			p.Ser127*
S127Y	missense	0.105758	0.116609	1.58197e-13	0.0813235	0.0736702	5.69092e-23	0.0882939	0.0622819	0.162907	0.0882939	very low	high confidence	Uncertain significance	Uncertain_significance	-0.349054	0.192148	-0.454812	0.224763	No		0			p.Ser127Tyr
L128A	missense	1.11831	0.096719	0.503826	1.08594	0.081467	0.0022724	1.09937	0.0623088	5.33079e-69	1.09937	uninformative				1.09939	0.136754	-0.0189168	0.1675	No					p.Leu128Ala
L128C	missense	0.931025	0.0722311	0.638811	1.1687	0.0813924	5.47562e-05	1.0469	0.118799	1.96155e-18	1.0469	uninformative				0.901566	0.101058	-0.029459	0.124218	No					p.Leu128Cys
L128D	missense	1.04049	0.0884196	0.850708	1.07551	0.0813561	0.00335129	1.05945	0.0598691	2.13441e-69	1.05945	uninformative				1.04743	0.125931	0.00693632	0.153872	No					p.Leu128Asp
L128E	missense	1.11965	0.0819	0.381408	1.15578	0.0816334	0.00010908	1.13778	0.0578176	3.03862e-85	1.13778	uninformative				1.13216	0.116732	0.0125138	0.142597	No					p.Leu128Glu
L128F	missense	0.815207	0.0656184	0.0222138				0.815207	0.0656184	4.10863e-35	0.815207	uninformative				0.993992	0.0965855	0.178785	0.116767	No					p.Leu128Phe
L128G	missense	1.03802	0.0989524	0.877802	1.44356	0.0823426	3.7353e-13	1.2445	0.202735	1.08811e-09	1.2445	uninformative				1.12558	0.14835	0.0875608	0.178324	No					p.Leu128Gly
L128H	missense	1.03559	0.0791949	0.853522	1.05875	0.0813328	0.0062067	1.04686	0.05674	3.122e-75	1.04686	uninformative				1.00663	0.117558	-0.028968	0.141745	No					p.Leu128His
L128I	missense	1.0378	0.0785455	0.842054	0.960514	0.0810994	0.114703	1.0004	0.0564214	1.16908e-69	1.0004	uninformative				0.912822	0.120034	-0.124983	0.143448	No					p.Leu128Ile
L128K	missense	0.974124	0.0901883	0.913138	1.30233	0.0816584	1.9896e-08	1.14046	0.164085	5.04439e-12	1.14046	uninformative				0.883753	0.133075	-0.0903712	0.160757	No					p.Leu128Lys
L128L	synonymous				1.01043	0.0574822	0.00214051	1.01043	0.0574822	1.66312e-68	1.01043	uninformative													p.Leu128=
L128M	missense	0.984907	0.0914603	0.955271	0.889253	0.0813311	0.464729	0.931492	0.0607767	1.49162e-52	0.931492	uninformative				0.815903	0.134506	-0.169004	0.162656	No					p.Leu128Met
L128N	missense	0.974906	0.0667136	0.880175	1.22196	0.081577	3.16996e-06	1.09397	0.123445	1.26446e-18	1.09397	uninformative				0.895372	0.0970097	-0.0795338	0.117735	No					p.Leu128Asn
L128P	missense	-0.0086849	0.125355	8.98879e-15	0.470661	0.0810264	2.67102e-05	0.240531	0.239483	0.323693	0.240531	very low				0.198031	0.185348	0.206716	0.223758	No					p.Leu128Pro
L128Q	missense	1.02073	0.078128	0.920692	1.37777	0.0818342	7.50931e-11	1.19842	0.178517	2.59507e-11	1.19842	uninformative				0.937063	0.113261	-0.0836653	0.137594	No					p.Leu128Gln
L128R	missense	0.864505	0.107412	0.482723	1.10345	0.0813368	0.00109695	0.994277	0.119029	1.03184e-16	0.994277	uninformative				0.829592	0.169413	-0.0349128	0.200594	No					p.Leu128Arg
L128S	missense	0.867063	0.0925892	0.393588	1.25292	0.0817223	5.2975e-07	1.06245	0.192914	4.53992e-08	1.06245	uninformative				1.08785	0.135875	0.220789	0.164423	No					p.Leu128Ser
L128T	missense	1.00875	0.0765415	0.97121	1.27047	0.081652	1.68542e-07	1.13807	0.130851	5.39399e-18	1.13807	uninformative				1.04536	0.111818	0.0366139	0.135506	No					p.Leu128Thr
L128V	missense	1.0899	0.0770705	0.531493	1.05713	0.0812825	0.00654867	1.07438	0.0559268	2.3577e-81	1.07438	uninformative				1.12499	0.110682	0.0350993	0.134872	No					p.Leu128Val
L128W	missense	1.0283	0.101239	0.915978	1.04452	0.0813867	0.0102608	1.03815	0.0634313	1.16237e-59	1.03815	uninformative				0.960758	0.153783	-0.0675458	0.184115	No					p.Leu128Trp
L128X	nonsense	0.0794266	0.132069	2.29849e-11	0.00849763	0.080909	5.93555e-23									0.255174	0.226392	0.175748	0.262099	No					p.Leu128*
L128Y	missense	0.926751	0.0858546	0.683329	1.23756	0.0817151	1.3389e-06	1.08327	0.1554	4.37278e-12	1.08327	uninformative				0.952619	0.12775	0.0258684	0.153919	No					p.Leu128Tyr
V129A	missense	0.845081	0.0820864	0.198476	1.04197	0.075549	0.0062591	0.946143	0.0984111	1.18538e-21	0.946143	uninformative				0.679528	0.128473	-0.165553	0.152458	No					p.Val129Ala
V129C	missense	1.10653	0.068617	0.341233	1.36412	0.0757881	6.55337e-12	1.23332	0.12878	1.69577e-21	1.23332	uninformative				1.06912	0.0997114	-0.0374133	0.12104	No					p.Val129Cys
V129D	missense	1.0384	0.0808793	0.844375	0.913184	0.0755431	0.274312	0.972459	0.0625187	4.49983e-54	0.972459	uninformative				1.10087	0.114797	0.0624756	0.140427	No					p.Val129Asp
V129E	missense	0.822763	0.0903739	0.172716	1.11871	0.0757175	0.000213927	0.974847	0.147914	5.91339e-11	0.974847	uninformative				0.891365	0.129727	0.0686022	0.158103	No					p.Val129Glu
V129F	missense	1.21899	0.126852	0.261963	1.36899	0.0757869	4.19105e-12	1.32848	0.0665963	1.64567e-87	1.32848	uninformative				1.17754	0.182427	-0.0414471	0.222196	No					p.Val129Phe
V129G	missense	1.03391	0.0794	0.862313	1.34654	0.0758143	3.27223e-11	1.19112	0.156311	3.70035e-14	1.19112	uninformative				1.00896	0.1207	-0.0249483	0.144474	No					p.Val129Gly
V129H	missense	0.20821	0.0998424	2.19359e-14	0.70694	0.0752114	0.13315	0.461898	0.249327	0.0680378		conflicting				0.761873	0.133941	0.553663	0.167059	Yes					p.Val129His
V129I	missense	1.02494	0.0810791	0.908697	1.04876	0.0754216	0.00473172	1.03771	0.055223	5.97054e-78	1.03771	uninformative				0.95929	0.114502	-0.0656483	0.140302	No					p.Val129Ile
V129K	missense	0.234923	0.109219	1.81753e-11	0.835833	0.0752452	0.903502	0.540593	0.30041	0.0763899		conflicting				0.870911	0.146726	0.635988	0.182914	Yes					p.Val129Lys
V129L	missense	0.962308	0.0698328	0.816701	1.18095	0.0757481	6.94994e-06	1.06966	0.109305	2.23021e-22	1.06966	uninformative				0.849786	0.103244	-0.112522	0.124643	No					p.Val129Leu
V129M	missense	0.789009	0.083557	0.0493489	0.975577	0.0749801	0.0572612	0.885937	0.0932128	3.38889e-21	0.885937	uninformative				1.0642	0.120452	0.275194	0.146596	No					p.Val129Met
V129N	missense	1.06554	0.0779235	0.688206	1.4546	0.0759191	8.69235e-16	1.26046	0.194531	1.23278e-10	1.26046	uninformative				1.18072	0.111718	0.115186	0.136209	No					p.Val129Asn
V129P	missense	0.94818	0.0771265	0.766055	1.00046	0.0754344	0.0272119	0.974902	0.0539285	2.55998e-72	0.974902	uninformative				1.11785	0.110506	0.169665	0.134759	No					p.Val129Pro
V129Q	missense	0.848542	0.0846098	0.235175	1.24486	0.0757004	1.04568e-07	1.0485	0.198149	1.49255e-07	1.0485	uninformative				1.11022	0.124098	0.261682	0.150197	No					p.Val129Gln
V129R	missense	0.254004	0.098415	3.00729e-13	0.0636533	0.0754054	5.60874e-23	0.148323	0.0945939	0.12255	0.148323	very low	high confidence			-0.00993791	0.15528	-0.263942	0.183841	No					p.Val129Arg
V129S	missense	1.01175	0.0766488	0.959631	0.948982	0.0754068	0.120876	0.979855	0.0537544	1.7289e-73	0.979855	uninformative				0.940712	0.112515	-0.0710415	0.136142	No					p.Val129Ser
V129T	missense	0.84683	0.067654	0.0927333	1.09009	0.0754791	0.000811337	0.966157	0.121607	2.91361e-15	0.966157	uninformative				0.966315	0.0982477	0.119485	0.119288	No					p.Val129Thr
V129W	missense	0.795961	0.0946737	0.116851	0.965746	0.0753553	0.0774296	0.890527	0.0843397	8.47542e-26	0.890527	uninformative				0.923427	0.133817	0.127466	0.163921	No					p.Val129Trp
V129X	nonsense	0.0628599	0.127695	1.73601e-12	-0.0205711	0.0751117	2.90465e-28									0.183745	0.192019	0.120885	0.230602	No					p.Val129*
V129Y	missense	0.442941	0.0792777	1.56752e-11	0.893937	0.0753994	0.396737	0.669104	0.225497	0.0033443		conflicting				0.989315	0.113359	0.546373	0.13833	Yes					p.Val129Tyr
F13A	missense	0.901781	0.0752865	0.459063	1.22251	0.101177	0.000174448	1.05502	0.160207	6.1222e-11	1.05502	uninformative				1.12831	0.108729	0.226534	0.13225	No					p.Phe13Ala
F13C	missense	0.915624	0.0692772	0.506212	1.2482	0.100636	5.83556e-05	1.0739	0.166093	1.34944e-10	1.0739	uninformative				1.0165	0.101645	0.100875	0.123008	No					p.Phe13Cys
F13D	missense	1.04578	0.0661585	0.756925	1.02167	0.100753	0.0644247	1.03852	0.0553017	7.47774e-78	1.03852	uninformative				1.16307	0.102013	0.117286	0.121588	No					p.Phe13Asp
F13E	missense	1.15343	0.0753944	0.149746	0.933836	0.100604	0.311293	1.05373	0.109329	9.41951e-22	1.05373	uninformative				1.25418	0.108091	0.10075	0.131787	No					p.Phe13Glu
F13F	synonymous				0.848401	0.0999058	0.836311	0.848401	0.0999058	3.18301e-17	0.848401	uninformative													p.Phe13=
F13G	missense	0.992645	0.0806238	0.975534	0.605333	0.100487	0.0363309	0.803633	0.1936	3.85677e-05	0.803633	uninformative				1.14237	0.115822	0.149723	0.141121	No					p.Phe13Gly
F13H	missense	0.810805	0.0750111	0.0497259	1.27724	0.100484	1.66797e-05	1.03923	0.233167	9.84374e-06	1.03923	uninformative				0.766029	0.114783	-0.0447764	0.13712	No					p.Phe13His
F13I	missense	0.961667	0.0662176	0.803676	1.0371	0.100459	0.0450206	0.984513	0.0552873	3.05408e-70	0.984513	uninformative				1.09131	0.0950709	0.129645	0.115859	No					p.Phe13Ile
F13K	missense	1.03344	0.0710822	0.845239	1.1443	0.100561	0.0024653	1.07037	0.0580452	3.72689e-75	1.07037	uninformative				0.86539	0.104278	-0.168046	0.126201	No					p.Phe13Lys
F13L	missense	0.957541	0.0777466	0.814952	1.47336	0.100938	6.30281e-10	1.21144	0.25788	3.14618e-06		uninformative				0.864708	0.114978	-0.0928324	0.138797	No					p.Phe13Leu
F13M	missense	1.0422	0.0660595	0.779448	1.1755	0.100384	0.000860884	1.08742	0.0631123	6.67693e-66	1.08742	uninformative				0.909714	0.100148	-0.132484	0.119973	No					p.Phe13Met
F13N	missense	1.00823	0.0767543	0.972062	1.06919	0.100502	0.0208029	1.03069	0.0609996	1.85327e-63	1.03069	uninformative				1.07029	0.111549	0.0620648	0.135405	No					p.Phe13Asn
F13P	missense	0.0845072	0.0938512	4.70328e-21	0.167047	0.100014	2.10459e-10	0.123156	0.0684377	0.0763899	0.123156	very low	high confidence			0.910974	0.106202	0.826467	0.141728	Yes					p.Phe13Pro
F13Q	missense	1.02638	0.0759054	0.890778	1.26819	0.10044	2.43756e-05	1.13833	0.120572	6.19473e-21	1.13833	uninformative				0.971928	0.108008	-0.0544491	0.132012	No					p.Phe13Gln
F13R	missense	0.976827	0.0706348	0.900065	1.11217	0.100484	0.00647339	1.02563	0.0649862	1.30839e-55	1.02563	uninformative				1.0494	0.103389	0.0725779	0.125214	No					p.Phe13Arg
F13S	missense	0.948986	0.0681135	0.731975	0.988058	0.100382	0.12478	0.961304	0.0563631	1.27718e-64	0.961304	uninformative		Uncertain significance	Uncertain_significance	1.01155	0.103745	0.0625678	0.124106	No					p.Phe13Ser
F13T	missense	0.963054	0.0691817	0.820581	1.25837	0.100997	4.08692e-05	1.10154	0.147372	1.11637e-13	1.10154	uninformative				1.01468	0.105415	0.0516304	0.126089	No					p.Phe13Thr
F13V	missense	1.04478	0.0757174	0.798107	1.24675	0.100844	6.40861e-05	1.13478	0.10039	2.42436e-29	1.13478	uninformative				0.976523	0.111272	-0.0682524	0.13459	No					p.Phe13Val
F13W	missense	1.06978	0.075742	0.654402	1.23741	0.100641	9.03143e-05	1.1405	0.0827813	8.33855e-43	1.1405	uninformative				1.06698	0.111632	-0.00280952	0.134902	No					p.Phe13Trp
F13X	nonsense	0.0213751	0.108854	4.11781e-18	-0.0691958	0.0999283	2.75133e-18									0.126172	0.166367	0.104797	0.198815	No					p.Phe13*
F13Y	missense	0.950669	0.0634036	0.717334	1.33894	0.10144	1.21243e-06	1.13673	0.193965	5.9051e-09	1.13673	uninformative				1.02164	0.0929739	0.0709681	0.112535	No					p.Phe13Tyr
V130A	missense	0.912476	0.0775916	0.550526	1.18682	0.0868828	6.93336e-05	1.04686	0.137142	3.34489e-14	1.04686	uninformative				1.06268	0.11565	0.150204	0.139267	No					p.Val130Ala
V130C	missense	0.922992	0.0921487	0.690981	1.10577	0.0864158	0.0019513	1.01718	0.0913441	1.59787e-28	1.01718	uninformative				1.02824	0.145692	0.105247	0.172388	No					p.Val130Cys
V130D	missense	1.00228	0.0780688	0.994946	0.97298	0.0865875	0.106342	0.989143	0.0579814	1.19146e-64	0.989143	uninformative				0.983743	0.115019	-0.018539	0.139011	No					p.Val130Asp
V130E	missense	0.890805	0.097995	0.555766	1.06098	0.0865498	0.00945772	0.982099	0.084861	1.11206e-30	0.982099	uninformative				0.896468	0.139954	0.00566302	0.170851	No					p.Val130Glu
V130F	missense	1.03247	0.0764698	0.86308	1.34349	0.0867757	9.44795e-09	1.18527	0.155487	3.6218e-14	1.18527	uninformative				1.14202	0.112612	0.109556	0.136122	No					p.Val130Phe
V130G	missense	0.986575	0.0859244	0.959199	0.934865	0.0864162	0.232181	0.960867	0.0609309	1.58902e-55	0.960867	uninformative				1.00742	0.122794	0.0208489	0.149871	No					p.Val130Gly
V130H	missense	1.00372	0.0737681	0.98836	1.26518	0.0865456	1.1099e-06	1.13053	0.130671	8.02975e-18	1.13053	uninformative				1.13967	0.108362	0.135952	0.131088	No					p.Val130His
V130I	missense	0.98319	0.0770132	0.937539	1.25626	0.086542	1.82675e-06	1.11687	0.136504	4.27967e-16	1.11687	uninformative				1.10144	0.115146	0.118253	0.138527	No					p.Val130Ile
V130K	missense	0.380875	0.0983891	1.98745e-09	0.973978	0.0861266	0.102136	0.679334	0.296546	0.0238479		conflicting				0.570404	0.13375	0.189529	0.16604	No					p.Val130Lys
V130L	missense	1.00066	0.0805311	0.996543	1.17885	0.0863888	9.14079e-05	1.08701	0.0890565	5.99076e-34	1.08701	uninformative				1.07779	0.118754	0.0771302	0.143485	No					p.Val130Leu
V130M	missense	0.9474	0.074863	0.751429	1.30346	0.0866288	1.1744e-07	1.12276	0.178008	3.7623e-10	1.12276	uninformative				1.17938	0.109193	0.231984	0.132392	No					p.Val130Met
V130N	missense	0.936535	0.0800245	0.710407	1.08883	0.0862749	0.00357425	1.00927	0.0760719	8.14256e-40	1.00927	uninformative				0.971067	0.119868	0.0345325	0.144126	No					p.Val130Asn
V130P	missense	0.899815	0.084936	0.526162	1.1751	0.0862875	0.000106571	1.03704	0.137643	7.12121e-14	1.03704	uninformative				0.722589	0.129382	-0.177226	0.15477	No					p.Val130Pro
V130Q	missense	1.09897	0.0746767	0.449014	1.50439	0.0869638	3.86115e-14	1.29923	0.202695	1.94363e-10	1.29923	uninformative				1.15343	0.108689	0.054458	0.131871	No					p.Val130Gln
V130R	missense	0.254671	0.0891813	7.58461e-16	0.564921	0.0862937	0.00384396	0.410613	0.155123	0.00892983	0.410613	low				0.371723	0.137996	0.117052	0.164305	No					p.Val130Arg
V130S	missense	1.26489	0.0833359	0.00712105	0.988339	0.0863091	0.0733021	1.12753	0.138275	5.37183e-16	1.12753	uninformative				1.04656	0.120302	-0.218335	0.146347	No					p.Val130Ser
V130T	missense	0.88033	0.0881991	0.431918	1.25264	0.0865956	2.26523e-06	1.06686	0.186156	1.26465e-08	1.06686	uninformative				1.06734	0.126267	0.187005	0.154021	No					p.Val130Thr
V130V	synonymous				0.969326	0.0858109	0.112183	0.969326	0.0858109	2.64418e-29	0.969326	uninformative													p.Val130=
V130W	missense	0.969711	0.0744507	0.869252	0.968982	0.0863488	0.115289	0.9694	0.0563858	1.27013e-65	0.9694	uninformative				1.02749	0.109179	0.0577827	0.132148	No					p.Val130Trp
V130X	nonsense	0.0647438	0.117505	1.75267e-14	-0.148534	0.0859648	1.40451e-28									-0.283125	0.198051	-0.347869	0.230286	No					p.Val130*
V130Y	missense	1.00562	0.098673	0.987962	1.02907	0.0861524	0.0244114	1.01893	0.064897	4.65893e-55	1.01893	uninformative				0.87709	0.143673	-0.128526	0.174293	No					p.Val130Tyr
L131A	missense	1.04732	0.0952746	0.8349	1.23929	0.0968526	4.32958e-05	1.14252	0.095982	2.29045e-32	1.14252	uninformative				0.841416	0.136374	-0.205905	0.166358	No		0			p.Leu131Ala
L131C	missense	1.06547	0.0782354	0.690417	1.0626	0.096573	0.0192771	1.06433	0.0607904	5.58997e-68	1.06433	uninformative				0.937774	0.11641	-0.127699	0.140257	No		0			p.Leu131Cys
L131D	missense	0.224572	0.0990593	4.74137e-14	0.25764	0.096127	1.28204e-08	0.241603	0.0689854	0.000523989	0.241603	very low	high confidence			0.979924	0.116343	0.755352	0.152802	Yes		0			p.Leu131Asp
L131E	missense	0.848783	0.0814623	0.209638	0.911403	0.0963627	0.404447	0.874882	0.0622112	1.57779e-44	0.874882	uninformative				0.750971	0.118557	-0.0978116	0.143846	No		0			p.Leu131Glu
L131F	missense	0.926909	0.0851339	0.680635	1.09234	0.0964904	0.00834356	1.00339	0.0824793	9.80467e-34	1.00339	uninformative				1.06072	0.126954	0.133816	0.152856	No		0			p.Leu131Phe
L131G	missense	0.984554	0.0807907	0.947039	1.42215	0.0969839	3.2168e-09	1.20006	0.218772	5.13177e-08	1.20006	uninformative				0.954082	0.109977	-0.0304717	0.136463	No		0			p.Leu131Gly
L131H	missense	0.827326	0.0792461	0.111007	0.61071	0.0964724	0.033354	0.726005	0.108082	2.52604e-11	0.726005	uninformative				0.967454	0.120192	0.140128	0.143966	No		0			p.Leu131His
L131I	missense	0.833126	0.0809292	0.141896	1.28515	0.0967577	5.3151e-06	1.05603	0.225992	3.5494e-06	1.05603	uninformative				0.738305	0.117798	-0.0948213	0.142919	No		0			p.Leu131Ile
L131K	missense	0.672407	0.0841103	0.000498835	0.674887	0.0962727	0.136464	0.67348	0.0633412	3.87648e-26	0.67348	uninformative				1.14688	0.116185	0.474469	0.143434	Yes		0			p.Leu131Lys
L131L	synonymous				0.86762	0.0961897	0.688183	0.86762	0.0961897	3.06163e-19	0.86762	uninformative										0			p.Leu131=
L131M	missense	0.837068	0.0800441	0.149625				0.837068	0.0800441	2.45331e-25	0.837068	uninformative				0.851922	0.118547	0.0148541	0.14304	No		0			p.Leu131Met
L131N	missense	0.845072	0.0714538	0.113688	1.20058	0.0966833	0.000207578	1.01686	0.177653	1.31846e-08	1.01686	uninformative				1.05529	0.103216	0.21022	0.125535	No		0			p.Leu131Asn
L131P	missense	0.254976	0.107864	3.54935e-11	0.328392	0.0964381	7.40359e-07	0.295777	0.0718934	4.52386e-05	0.295777	low	high confidence	Pathogenic/Likely pathogenic	Pathogenic	0.589896	0.160608	0.33492	0.193467	No	0	0	20.5946	0.341321	p.Leu131Pro
L131Q	missense	1.08406	0.0827635	0.607514	1.1118	0.0965226	0.00463237	1.09581	0.0628291	1.77964e-67	1.09581	uninformative				1.15808	0.120068	0.0740222	0.145829	No		0			p.Leu131Gln
L131R	missense	0.514033	0.0890097	2.72251e-07	0.601353	0.0963805	0.0262257	0.554227	0.06539	3.65547e-17	0.554227	uninformative	moderate confidence	Likely pathogenic	Pathogenic	0.911032	0.116646	0.397	0.146728	Yes		0			p.Leu131Arg
L131S	missense	0.878724	0.0793218	0.350827	1.29595	0.0966705	3.07551e-06	1.08368	0.208582	2.49998e-07	1.08368	uninformative				0.762434	0.117581	-0.11629	0.141835	No		0			p.Leu131Ser
L131T	missense	0.825792	0.0754299	0.0834996	1.40591	0.0971161	9.06234e-09	1.11263	0.290041	0.000143622		uninformative				0.858888	0.11127	0.0330957	0.134427	No		0			p.Leu131Thr
L131V	missense	1.01342	0.0866409	0.959568	1.08171	0.0964407	0.0112682	1.04392	0.0644514	1.7982e-58	1.04392	uninformative				1.05773	0.116491	0.0443064	0.145178	No		0			p.Leu131Val
L131W	missense	0.959749	0.0830526	0.840333	1.07628	0.0965399	0.0132256	1.00931	0.0629601	2.56885e-57	1.00931	uninformative				1.13144	0.121289	0.171695	0.146999	No		0			p.Leu131Trp
L131X	nonsense	-0.262614	0.124184	1.03292e-22	-0.176634	0.0961859	2.32779e-24									-0.137288	0.216145	0.125326	0.249279	No		0			p.Leu131*
L131Y	missense	0.806461	0.0785762	0.0577479	0.123275	0.0963153	1.6769e-12	0.467139	0.341585	0.178382		conflicting				0.978304	0.112069	0.171843	0.136871	No		0			p.Leu131Tyr
A132A	synonymous				1.03237	0.0708394	0.00533552	1.03237	0.0708394	1.0888e-47	1.03237	uninformative													p.Ala132=
A132C	missense	1.14762	0.0732683	0.155901	0.96451	0.0710537	0.0633152	1.05519	0.091549	1.9155e-30	1.05519	uninformative				0.767761	0.110006	-0.379856	0.132173	No					p.Ala132Cys
A132D	missense	0.886286	0.0815558	0.413499	1.08222	0.0711132	0.000562385	0.988319	0.0978802	1.00371e-23	0.988319	uninformative				1.17847	0.118127	0.292185	0.143546	No					p.Ala132Asp
A132E	missense	0.909995	0.0877854	0.602411	1.05875	0.0711315	0.00173923	0.993267	0.0738412	6.99201e-41	0.993267	uninformative				1.07818	0.125347	0.168183	0.15303	No					p.Ala132Glu
A132F	missense	0.88332	0.066999	0.255987	1.21523	0.0716205	1.76447e-07	1.04831	0.165952	3.54018e-10	1.04831	uninformative				0.909827	0.0987457	0.026507	0.11933	No					p.Ala132Phe
A132G	missense	0.911398	0.0874704	0.609138	0.768172	0.0712648	0.447815	0.830805	0.0710478	2.73023e-31	0.830805	uninformative				0.967199	0.124337	0.055801	0.152022	No					p.Ala132Gly
A132H	missense	1.08228	0.0750624	0.564051	1.35146	0.0719457	1.55713e-12	1.21772	0.134587	2.3781e-19	1.21772	uninformative				1.07254	0.107871	-0.00974169	0.131417	No					p.Ala132His
A132I	missense	0.933646	0.0685258	0.632598	0.971339	0.071242	0.0517453	0.95176	0.0493874	7.51565e-82	0.95176	uninformative				0.766207	0.0995148	-0.167439	0.120826	No					p.Ala132Ile
A132K	missense	0.946802	0.0813238	0.773359	0.992126	0.0708019	0.0250465	0.972584	0.0533997	2.2605e-73	0.972584	uninformative				0.938512	0.124088	-0.00829051	0.148362	No					p.Ala132Lys
A132L	missense	1.05852	0.0895739	0.773359	0.953326	0.0710696	0.0880808	0.993963	0.0556743	1.36282e-70	0.993963	uninformative				1.11371	0.1336	0.0551927	0.160849	No					p.Ala132Leu
A132M	missense	1.07563	0.0822227	0.654806	0.793612	0.0709861	0.673869	0.931569	0.140976	5.26671e-11	0.931569	uninformative				1.13572	0.120643	0.0600942	0.145997	No					p.Ala132Met
A132N	missense	1.12023	0.0765961	0.333189	0.915492	0.0712008	0.23319	1.01591	0.102351	5.61304e-23	1.01591	uninformative				1.00078	0.112076	-0.11945	0.13575	No					p.Ala132Asn
A132P	missense	0.29629	0.103744	8.14955e-11	1.03042	0.0714692	0.00622861	0.667206	0.367044	0.0734312		conflicting				0.921199	0.131796	0.624908	0.167729	Yes					p.Ala132Pro
A132Q	missense	1.03613	0.0906621	0.872793	1.46766	0.0719103	3.65984e-18	1.25543	0.215736	7.54336e-09	1.25543	uninformative				1.09078	0.131592	0.0546463	0.159801	No					p.Ala132Gln
A132R	missense	0.139768	0.11982	5.40992e-12	0.310524	0.0710947	2.33742e-12	0.252385	0.0809161	0.00203113	0.252385	low	high confidence			0.142749	0.184956	0.00298036	0.220376	No					p.Ala132Arg
A132S	missense	1.11185	0.0748293	0.366204	1.08276	0.0710877	0.00054473	1.09656	0.0515386	3.69444e-99	1.09656	uninformative				0.934206	0.109463	-0.177646	0.132595	No					p.Ala132Ser
A132T	missense	0.894769	0.0921601	0.544029	1.29199	0.0714054	3.09089e-10	1.09765	0.198567	4.0468e-08	1.09765	uninformative				0.920434	0.139063	0.0256654	0.166829	No					p.Ala132Thr
A132V	missense	0.99759	0.0795068	0.994946	0.959831	0.0710575	0.0728726	0.976598	0.0529815	4.27536e-75	0.976598	uninformative				0.964487	0.121431	-0.0331023	0.145144	No					p.Ala132Val
A132W	missense	0.909969	0.0942863	0.638811	1.12487	0.0709755	5.45724e-05	1.02638	0.107078	1.56343e-21	1.02638	uninformative				1.00989	0.135698	0.0999185	0.165239	No					p.Ala132Trp
A132X	nonsense	0.166452	0.116673	6.90851e-12	-0.163427	0.070692	7.6083e-43									0.140423	0.187266	-0.0260292	0.220638	No					p.Ala132*
A132Y	missense	0.900008	0.0685819	0.382379	1.48336	0.0725648	1.10952e-18	1.1912	0.291677	5.14555e-05		uninformative				0.848747	0.0990724	-0.0512608	0.120494	No					p.Ala132Tyr
I133A	missense	0.991013	0.0853341	0.972128	1.1209	0.0626843	6.37122e-06	1.06886	0.0636499	1.05102e-62	1.06886	uninformative				1.01226	0.121887	0.021243	0.14879	No					p.Ile133Ala
I133C	missense	1.09281	0.0880397	0.586548	1.33897	0.0630322	2.72847e-15	1.22356	0.122841	3.96692e-23	1.22356	uninformative				1.01413	0.123774	-0.0786831	0.151891	No					p.Ile133Cys
I133D	missense	0.446716	0.105322	8.32512e-07	0.761327	0.0625142	0.330518	0.61544	0.156891	0.000100962	0.61544	uninformative				0.69336	0.149193	0.246645	0.182623	No					p.Ile133Asp
I133E	missense	0.939924	0.082408	0.74137	1.0781	0.0624616	0.000110421	1.01947	0.0682914	5.9645e-50	1.01947	uninformative				1.03926	0.119535	0.0993384	0.145188	No					p.Ile133Glu
I133F	missense	0.954944	0.0895753	0.83263	1.15766	0.0623905	3.29221e-07	1.06649	0.100844	7.09287e-26	1.06649	uninformative				1.07657	0.131425	0.121628	0.159048	No					p.Ile133Phe
I133G	missense	1.06482	0.0930402	0.75393	1.22211	0.0634358	1.78083e-09	1.15819	0.0772502	2.28341e-50	1.15819	uninformative				0.991592	0.136401	-0.0732305	0.165111	No					p.Ile133Gly
I133H	missense	0.928244	0.0735415	0.628849	1.08529	0.0628892	7.81927e-05	1.01139	0.078384	9.48177e-38	1.01139	uninformative				1.03863	0.109291	0.110381	0.131731	No					p.Ile133His
I133I	synonymous				1.09398	0.0620892	3.50145e-05	1.09398	0.0620892	8.13634e-69	1.09398	uninformative													p.Ile133=
I133K	missense	0.744888	0.100693	0.0484126	1.06996	0.062377	0.000179624	0.917034	0.162252	1.99817e-08	0.917034	uninformative				1.00367	0.1441	0.258781	0.175795	No					p.Ile133Lys
I133L	missense	1.05715	0.0841265	0.763361	1.19715	0.0624658	1.0629e-08	1.13849	0.0690788	1.80412e-60	1.13849	uninformative				1.06311	0.118791	0.00596257	0.145563	No					p.Ile133Leu
I133M	missense	1.07218	0.0936705	0.720888	1.33206	0.063179	7.54653e-15	1.21132	0.129618	1.52854e-20	1.21132	uninformative				0.997415	0.133075	-0.0747606	0.162736	No					p.Ile133Met
I133N	missense	0.909901	0.076674	0.528309	1.43997	0.0631289	2.29873e-21	1.17672	0.26503	1.065e-05		uninformative				1.03208	0.110472	0.122177	0.134473	No					p.Ile133Asn
I133P	missense	0.810989	0.0964594	0.173115	1.04181	0.0624417	0.00093743	0.93811	0.114817	4.70434e-16	0.93811	uninformative				0.875505	0.144798	0.0645162	0.173985	No					p.Ile133Pro
I133Q	missense	0.875378	0.0994624	0.487321	1.23351	0.0625131	3.22454e-10	1.0628	0.17887	3.63036e-09	1.0628	uninformative				0.984491	0.14808	0.109113	0.178383	No					p.Ile133Gln
I133R	missense	0.818375	0.0999592	0.225379	0.877442	0.0623043	0.437559	0.860916	0.0528744	4.55348e-59	0.860916	uninformative				0.822394	0.139767	0.00401909	0.171833	No					p.Ile133Arg
I133S	missense	0.949517	0.0846841	0.796803	1.01437	0.0624252	0.00389811	0.991535	0.0502483	1.06828e-85	0.991535	uninformative				0.923226	0.120437	-0.0262916	0.147229	No					p.Ile133Ser
I133T	missense	0.906023	0.0896653	0.588945	1.11761	0.0622206	6.90454e-06	1.02167	0.105332	5.19581e-22	1.02167	uninformative				1.0635	0.130134	0.15748	0.158034	No					p.Ile133Thr
I133V	missense	1.05419	0.0761715	0.749221	1.0518	0.0625701	0.000550413	1.05276	0.0483494	1.02353e-103	1.05276	uninformative				0.820767	0.114061	-0.233426	0.137157	No					p.Ile133Val
I133W	missense	0.864069	0.0996835	0.429309	1.05016	0.0622444	0.000564899	0.973405	0.0916095	4.17453e-26	0.973405	uninformative				0.940819	0.147019	0.0767494	0.177627	No					p.Ile133Trp
I133X	nonsense	-0.029814	0.114973	5.46326e-18	-0.0710883	0.0620617	1.26937e-45									0.353309	0.204126	0.383123	0.234278	No					p.Ile133*
I133Y	missense	0.97824	0.0887343	0.926503	1.07492	0.0623879	0.000132554	1.04294	0.051036	1.09991e-91	1.04294	uninformative				0.919298	0.127428	-0.0589419	0.15528	No					p.Ile133Tyr
E134A	missense	1.12782	0.0761659	0.283452	1.05876	0.0843982	0.00839602	1.09682	0.0565445	6.77816e-83	1.09682	uninformative				1.08855	0.107928	-0.0392706	0.132097	No					p.Glu134Ala
E134C	missense	1.05311	0.0783518	0.763565	1.19321	0.0843651	3.03047e-05	1.11967	0.0699593	3.90391e-57	1.11967	uninformative				1.23558	0.109041	0.18246	0.134272	No					p.Glu134Cys
E134D	missense	1.07652	0.0808865	0.643783	1.26795	0.0845204	5.15393e-07	1.17066	0.0957012	4.32954e-34	1.17066	uninformative				0.953168	0.115651	-0.123352	0.14113	No					p.Glu134Asp
E134E	synonymous				0.94254	0.0835707	0.185959	0.94254	0.0835707	3.22533e-29	0.94254	uninformative													p.Glu134=
E134F	missense	1.01807	0.0649966	0.916536	1.08164	0.0839027	0.00357016	1.04191	0.0513826	2.53772e-90	1.04191	uninformative				0.988588	0.0973576	-0.0294811	0.11706	No					p.Glu134Phe
E134G	missense	0.983205	0.0785047	0.937936	1.29467	0.0853358	1.29887e-07	1.13714	0.155721	4.01887e-13	1.13714	uninformative		Uncertain significance	Uncertain_significance	0.975905	0.116952	-0.00730004	0.140857	No					p.Glu134Gly
E134H	missense	1.07583	0.0822532	0.654207	1.33078	0.08463	9.39082e-09	1.20253	0.127474	6.65331e-21	1.20253	uninformative				1.03956	0.122999	-0.0362719	0.147967	No					p.Glu134His
E134I	missense	0.95982	0.081845	0.836695	1.19571	0.0843447	2.64903e-05	1.07688	0.117939	1.11502e-19	1.07688	uninformative				0.785744	0.121094	-0.174076	0.146159	No					p.Glu134Ile
E134K	missense	0.949798	0.0809155	0.785835	1.14361	0.0841646	0.000303321	1.04532	0.0968958	7.30558e-27	1.04532	uninformative		Likely pathogenic	Pathogenic	0.970281	0.114763	0.0204831	0.14042	No					p.Glu134Lys
E134L	missense	0.968508	0.0889146	0.889287	1.09282	0.084029	0.0023853	1.03406	0.0620637	9.3264e-62	1.03406	uninformative				1.0787	0.127464	0.110197	0.155412	No					p.Glu134Leu
E134M	missense	0.804703	0.0893412	0.109467	1.13797	0.0841752	0.000387939	0.972681	0.166628	6.77543e-09	0.972681	uninformative				1.06032	0.132547	0.255615	0.159845	No					p.Glu134Met
E134N	missense	0.998722	0.0874897	0.996026	1.41652	0.0847372	1.62163e-11	1.20819	0.208899	9.30139e-09	1.20819	uninformative				0.902817	0.12637	-0.0959047	0.1537	No					p.Glu134Asn
E134P	missense	0.323435	0.0923001	1.84873e-12	0.913764	0.0839777	0.323643	0.619842	0.295162	0.038479		conflicting				0.906834	0.121016	0.583399	0.152198	Yes					p.Glu134Pro
E134Q	missense	0.95368	0.091571	0.831405	1.13831	0.0839129	0.000366708	1.04963	0.0922434	1.03282e-29	1.04963	uninformative				0.885179	0.134443	-0.0685008	0.162665	No					p.Glu134Gln
E134R	missense	0.963667	0.0903825	0.871372	1.02278	0.083972	0.025251	0.995393	0.0615187	2.34804e-58	0.995393	uninformative				1.0908	0.12536	0.127135	0.154545	No					p.Glu134Arg
E134S	missense	1.00402	0.0861123	0.989101	1.20211	0.0842093	1.85434e-05	1.10388	0.099043	1.43252e-28	1.10388	uninformative				0.70966	0.126028	-0.294356	0.152638	No					p.Glu134Ser
E134T	missense	0.88568	0.0946477	0.51147	1.06035	0.0840384	0.00768733	0.978444	0.0871682	5.89127e-29	0.978444	uninformative				1.15332	0.14676	0.267643	0.174633	No					p.Glu134Thr
E134V	missense	0.916492	0.0765865	0.566983	0.974517	0.0839799	0.0922795	0.942838	0.0565885	9.3264e-62	0.942838	uninformative				1.0657	0.116115	0.149204	0.139098	No					p.Glu134Val
E134W	missense	0.936956	0.0865743	0.741396	0.784567	0.0841539	0.648719	0.859406	0.0761829	3.13758e-29	0.859406	uninformative				0.982782	0.126296	0.0458259	0.15312	No					p.Glu134Trp
E134X	nonsense	0.0353888	0.110394	3.5016e-17	-0.121842	0.0837577	1.75613e-28									-0.05133	0.170618	-0.0867188	0.203217	No					p.Glu134*
E134Y	missense	1.03671	0.0783377	0.84538	1.00352	0.0841012	0.0440044	1.02129	0.0573225	2.59394e-70	1.02129	uninformative				0.815685	0.112994	-0.221021	0.137493	No					p.Glu134Tyr
R135A	missense	0.942421	0.1029	0.811421	0.516613	0.0581175	3.2337e-07	0.72105	0.212736	0.000791945	0.72105	uninformative				0.955617	0.142699	0.0131957	0.17593	No		3, 3, 3, 3			p.Arg135Ala
R135C	missense	1.02082	0.0904548	0.933266	0.476752	0.0577316	5.85254e-09	0.744331	0.271999	0.00684989		conflicting				1.07324	0.132535	0.0524145	0.16046	No		3, 3, 3, 3			p.Arg135Cys
R135D	missense	0.815629	0.0863144	0.121798	1.09628	0.0583753	8.91285e-06	0.963155	0.140139	8.66871e-12	0.963155	uninformative				0.9768	0.123328	0.16117	0.150532	No		3, 3, 3, 3			p.Arg135Asp
R135E	missense	0.810324	0.109607	0.260463	1.1109	0.0581778	2.59498e-06	0.974966	0.149601	9.62354e-11	0.974966	uninformative				0.929633	0.166305	0.119309	0.199176	No		3, 3, 3, 3			p.Arg135Glu
R135F	missense	0.434647	0.0945361	1.34092e-08	0.188237	0.0576897	3.06617e-27	0.300061	0.122678	0.0157551	0.300061	low	moderate confidence			1.31522	0.116177	0.880568	0.14978	Yes		3, 3, 3, 3			p.Arg135Phe
R135G	missense	0.693237	0.0921942	0.00426662	0.731496	0.0584251	0.12479	0.720534	0.0493501	7.33345e-48	0.720534	uninformative		Pathogenic	Pathogenic	0.72599	0.127882	0.032753	0.15765	No	3	3, 3, 3, 3	66.6667	0.918038	p.Arg135Gly
R135H	missense	1.00119	0.093599	0.996026	0.668513	0.0581587	0.00972432	0.826767	0.166141	7.84198e-07	0.826767	uninformative				0.976808	0.130282	-0.0243792	0.160418	No		3, 3, 3, 3			p.Arg135His
R135I	missense	0.612778	0.102432	0.000788244	0.25959	0.0575464	7.70655e-22	0.426018	0.176301	0.0170726	0.426018	low				1.24425	0.136659	0.631469	0.170787	Yes		3, 3, 3, 3			p.Arg135Ile
R135K	missense	0.803663	0.0897999	0.109412	0.760956	0.0579399	0.289798	0.773509	0.0486856	2.49471e-56	0.773509	uninformative				1.06623	0.127299	0.262567	0.155785	No		3, 3, 3, 3			p.Arg135Lys
R135L	missense	0.614458	0.0297182	2.36736e-36	0.301578	0.057628	7.91724e-19	0.461913	0.156391	0.00349381		conflicting		Pathogenic	Pathogenic	1.0674	0.0400279	0.452943	0.0498539	Yes	3	3, 3, 3, 3	45.0819	0.451534	p.Arg135Leu
R135M	missense	0.4859	0.0996256	1.36588e-06	0.254656	0.0576165	3.76375e-22	0.355995	0.114736	0.00214415	0.355995	low	moderate confidence			1.104	0.13444	0.618104	0.16733	Yes		3, 3, 3, 3			p.Arg135Met
R135N	missense	1.0233	0.0816623	0.913468	1.06502	0.0579526	7.78165e-05	1.05104	0.0472611	4.57244e-108	1.05104	uninformative				1.10148	0.114683	0.0781796	0.140787	No		3, 3, 3, 3			p.Arg135Asn
R135P	missense	0.324945	0.0337857	1.25813e-86	0.774045	0.0577984	0.399762	0.547046	0.224537	0.0161739		conflicting		Pathogenic	Pathogenic	0.92644	0.0438345	0.601495	0.0553438	Yes	3	3, 3, 3, 3	42.9845	0.266309	p.Arg135Pro
R135Q	missense	0.985477	0.0878657	0.955188	1.05666	0.058281	0.000150041	1.03491	0.0485682	1.90962e-99	1.03491	uninformative		Uncertain significance	Uncertain_significance	1.17304	0.125336	0.18756	0.153067	No		3, 3, 3, 3			p.Arg135Gln
R135R	synonymous				1.3066	0.0586559	1.73988e-15	1.3066	0.0586559	2.05879e-108	1.3066	uninformative										3, 3, 3, 3			p.Arg135=
R135S	missense	0.819821	0.0880936	0.146818	0.525716	0.0578741	6.42621e-07	0.665269	0.146861	7.00601e-06	0.665269	uninformative				0.924149	0.123861	0.104328	0.151994	No		3, 3, 3, 3			p.Arg135Ser
R135T	missense	0.95024	0.0914805	0.815537	0.32592	0.0578355	4.18038e-17	0.634056	0.312134	0.0453488		conflicting				1.02584	0.130518	0.0755992	0.159385	No		3, 3, 3, 3			p.Arg135Thr
R135V	missense	0.98347	0.0872492	0.947039	0.358736	0.0576636	3.72926e-15	0.667672	0.312348	0.0351056		conflicting				1.3711	0.120678	0.387628	0.148914	Yes		3, 3, 3, 3			p.Arg135Val
R135W	missense	0.159756	0.0393403	5.5338e-99				0.159756	0.0393403	5.67383e-05	0.159756	very low	high confidence	Pathogenic	Pathogenic	1.13437	0.0463692	0.974613	0.0608092	Yes	3	3, 3, 3, 3	18.6089	0.308641	p.Arg135Trp
R135X	nonsense	-0.21446	0.132234	7.7157e-19	0.0164114	0.0576508	4.04299e-43									-0.144681	0.214825	0.0697788	0.252261	No		3, 3, 3, 3			p.Arg135*
R135Y	missense	0.585527	0.10059	0.000194526	0.26232	0.0576208	1.38646e-21	0.413406	0.161261	0.0113522	0.413406	low				1.01992	0.12506	0.434396	0.160495	Yes		3, 3, 3, 3	30.8472	0.15568	p.Arg135Tyr
Y136A	missense	0.872929	0.0961489	0.450787	0.933211	0.0780717	0.192745	0.909258	0.0606077	1.98006e-50	0.909258	uninformative				1.0073	0.14159	0.134368	0.17115	No					p.Tyr136Ala
Y136C	missense	0.926368	0.0920723	0.708222	1.21199	0.078023	2.05184e-06	1.07336	0.14275	7.97607e-14	1.07336	uninformative				0.882958	0.130467	-0.0434107	0.159684	No					p.Tyr136Cys
Y136D	missense	0.893046	0.0787342	0.431275	1.19842	0.0782464	4.97856e-06	1.04586	0.152685	1.01589e-11	1.04586	uninformative				0.953214	0.112262	0.0601674	0.13712	No					p.Tyr136Asp
Y136E	missense	0.977449	0.089286	0.92529	1.24749	0.0785862	2.57424e-07	1.1158	0.134982	2.1305e-16	1.1158	uninformative				0.854851	0.129809	-0.122599	0.157552	No					p.Tyr136Glu
Y136F	missense	1.0441	0.0836806	0.82253	1.20802	0.0778498	2.48303e-06	1.12893	0.0819075	7.70166e-43	1.12893	uninformative				1.06555	0.118714	0.0214453	0.145243	No					p.Tyr136Phe
Y136G	missense	0.900695	0.0844948	0.528309	0.903843	0.0779446	0.346565	0.902396	0.0572911	2.12628e-55	0.902396	uninformative				1.15822	0.128439	0.257526	0.15374	No					p.Tyr136Gly
Y136H	missense	0.865525	0.0938974	0.395689	1.11838	0.0780129	0.000333335	0.997351	0.126311	4.29485e-15	0.997351	uninformative		Uncertain significance	Uncertain_significance	0.95867	0.144226	0.0931455	0.172098	No					p.Tyr136His
Y136I	missense	0.900221	0.0949291	0.587871	1.11386	0.0780145	0.000410785	1.01389	0.106599	3.1813e-21	1.01389	uninformative				0.883049	0.139848	-0.0171718	0.169024	No					p.Tyr136Ile
Y136K	missense	1.13865	0.0977601	0.402529	1.17038	0.078288	2.47962e-05	1.15798	0.0611083	3.13136e-79	1.15798	uninformative				1.15931	0.139135	0.0206587	0.170046	No					p.Tyr136Lys
Y136L	missense	1.19034	0.0961935	0.166903	1.42308	0.0788071	2.10716e-13	1.31325	0.116185	2.44344e-29	1.31325	uninformative				1.28667	0.13497	0.0963313	0.165741	No					p.Tyr136Leu
Y136M	missense	0.950654	0.0959611	0.828709	1.31228	0.0781462	2.03073e-09	1.13575	0.18076	4.38232e-10	1.13575	uninformative				0.948038	0.141624	-0.00261633	0.171073	No					p.Tyr136Met
Y136N	missense	0.99441	0.0809916	0.984755	1.18112	0.0782597	1.35502e-05	1.08893	0.0933492	3.80853e-31	1.08893	uninformative				0.922702	0.121108	-0.0717087	0.145694	No					p.Tyr136Asn
Y136P	missense	0.779858	0.112967	0.176917	1.12508	0.0785198	0.000265421	0.962023	0.172347	2.98009e-08	0.962023	uninformative				0.894011	0.163063	0.114152	0.198371	No					p.Tyr136Pro
Y136Q	missense	0.960442	0.0839628	0.845239	1.37914	0.0789438	1.25182e-11	1.17077	0.209346	2.8064e-08	1.17077	uninformative				0.892503	0.128404	-0.0679389	0.153419	No					p.Tyr136Gln
Y136R	missense	0.992013	0.0805632	0.973203	1.03321	0.0793338	0.0125258	1.01293	0.0565271	4.24237e-71	1.01293	uninformative				1.05213	0.116313	0.0601214	0.141489	No					p.Tyr136Arg
Y136S	missense	1.06074	0.0803597	0.729059	1.11666	0.0782117	0.000373704	1.08946	0.056048	3.12473e-83	1.08946	uninformative				1.21817	0.115946	0.157429	0.141071	No					p.Tyr136Ser
Y136T	missense	0.953121	0.0884565	0.821625	1.18225	0.0782292	1.26238e-05	1.0714	0.114502	1.36868e-20	1.0714	uninformative				1.13359	0.127703	0.180465	0.155347	No					p.Tyr136Thr
Y136V	missense	1.06479	0.0797577	0.701521	1.19838	0.0781292	4.80141e-06	1.13255	0.0667873	6.68316e-64	1.13255	uninformative				1.0068	0.116753	-0.0579887	0.141395	No					p.Tyr136Val
Y136W	missense	1.02473	0.0962072	0.923783	1.32302	0.0783072	9.52382e-10	1.17911	0.149054	3.82636e-15	1.17911	uninformative				1.08923	0.138366	0.0645007	0.168526	No					p.Tyr136Trp
Y136X	nonsense	0.115136	0.119192	9.37952e-13	-0.00629853	0.0776193	1.04866e-25									0.139773	0.18671	0.024637	0.221511	No					p.Tyr136*
Y136Y	synonymous				0.883893	0.0773408	0.481936	0.883893	0.0773408	5.85706e-30	0.883893	uninformative													p.Tyr136=
V137A	missense	0.820469	0.0836296	0.118902	1.04431	0.0886811	0.0186778	0.930445	0.111903	1.42389e-16	0.930445	uninformative				0.970031	0.119885	0.149562	0.146172	No		5			p.Val137Ala
V137C	missense	0.945652	0.0692162	0.714064	1.24606	0.0887538	5.61903e-06	1.09072	0.150118	5.26355e-13	1.09072	uninformative				0.87659	0.101195	-0.069062	0.122602	No		5			p.Val137Cys
V137D	missense	0.925572	0.0687589	0.570994	0.841354	0.0883177	0.871875	0.89379	0.0542549	2.02583e-60	0.89379	uninformative				0.907038	0.101348	-0.0185344	0.122472	No		5			p.Val137Asp
V137E	missense	1.06898	0.0904755	0.72641	1.31709	0.0885844	9.90388e-08	1.19372	0.124054	1.09488e-21	1.19372	uninformative				1.20624	0.132779	0.137267	0.160674	No		5			p.Val137Glu
V137F	missense	0.972062	0.0998941	0.915978	1.03643	0.0885356	0.0232073	1.00811	0.0662576	8.0966e-52	1.00811	uninformative				1.00281	0.138862	0.030749	0.17106	No		5			p.Val137Phe
V137G	missense	1.19448	0.0766475	0.0479515	1.16455	0.0886683	0.000256518	1.18168	0.0579858	3.3884e-91	1.18168	uninformative				1.06946	0.110354	-0.125025	0.134361	No		5			p.Val137Gly
V137H	missense	1.12303	0.076976	0.319191	1.14667	0.0885833	0.000529603	1.1332	0.0581037	9.00862e-84	1.1332	uninformative				1.08126	0.114006	-0.0417661	0.13756	No		5			p.Val137His
V137I	missense	1.04038	0.0733849	0.813076	1.40389	0.0889831	3.76902e-10	1.21865	0.181726	2.7237e-11	1.21865	uninformative				0.845477	0.104591	-0.194899	0.127768	No		5			p.Val137Ile
V137K	missense	1.00353	0.074119	0.988869	1.45788	0.089246	7.57994e-12	1.22799	0.227159	8.00002e-08		uninformative				1.08013	0.105809	0.0765992	0.129186	No		5			p.Val137Lys
V137L	missense	1.0679	0.0736195	0.654207	1.13113	0.0886212	0.000982955	1.09371	0.0566287	3.33763e-82	1.09371	uninformative				0.983748	0.107516	-0.0841474	0.130306	No		5			p.Val137Leu
V137M	missense	0.773246	0.0790133	0.0189532	0.787919	0.0880204	0.689676	0.779794	0.0587982	8.71292e-40	0.779794	uninformative		Uncertain significance	Uncertain_significance	0.943024	0.117691	0.169778	0.141754	No	5	5	96.1816	2.75014	p.Val137Met
V137N	missense	0.954857	0.06848	0.77135	1.44406	0.0894429	2.42544e-11	1.19607	0.244577	1.21393e-06		uninformative				0.964344	0.0990724	0.0094861	0.120436	No		5			p.Val137Asn
V137P	missense	0.992268	0.0670291	0.970798	1.10268	0.088597	0.0028131	1.03246	0.0534545	3.27671e-82	1.03246	uninformative				1.09247	0.0965115	0.100206	0.117505	No		5			p.Val137Pro
V137Q	missense	0.917379	0.0728223	0.547465	1.1424	0.0887884	0.000645639	1.02415	0.112363	1.29094e-19	1.02415	uninformative				0.868519	0.107953	-0.04886	0.130219	No		5			p.Val137Gln
V137R	missense	1.05634	0.0859668	0.772932	1.23029	0.0889452	1.31024e-05	1.14182	0.0869636	4.99872e-39	1.14182	uninformative				1.10415	0.130461	0.0478143	0.156239	No		5			p.Val137Arg
V137S	missense	1.08736	0.0873294	0.616312	0.912982	0.0884748	0.354262	1.00075	0.0871865	3.31286e-30	1.00075	uninformative				1.01465	0.128463	-0.0727064	0.155336	No		5			p.Val137Ser
V137T	missense	1.05492	0.0710613	0.720185	1.175	0.0887993	0.000167231	1.10315	0.0588671	1.55742e-77	1.10315	uninformative				1.05998	0.103837	0.00505964	0.125824	No		5			p.Val137Thr
V137W	missense	1.01506	0.0979741	0.959629	1.07312	0.0885029	0.00760783	1.04703	0.0656749	1.04716e-56	1.04703	uninformative				1.03913	0.142156	0.0240686	0.172647	No		5			p.Val137Trp
V137X	nonsense	-0.0883	0.108694	4.42818e-22	0.0652681	0.0882784	5.33632e-17									-0.0894135	0.166209	-0.00111352	0.198594	No		5			p.Val137*
V137Y	missense	0.911384	0.0695583	0.475613	1.09282	0.0885977	0.00397477	0.993806	0.0903398	7.14451e-28	0.993806	uninformative				0.883776	0.103291	-0.0276076	0.124529	No		5			p.Val137Tyr
V138A	missense	0.985566	0.0810479	0.950401	0.951404	0.0970957	0.220629	0.971537	0.0622202	1.78546e-54	0.971537	uninformative				1.09886	0.1184	0.113297	0.143483	No					p.Val138Ala
V138C	missense	0.97322	0.0892706	0.911661	1.33916	0.0973157	4.10617e-07	1.15414	0.18296	3.74357e-10	1.15414	uninformative				1.03313	0.133781	0.0599125	0.160831	No					p.Val138Cys
V138D	missense	0.962234	0.0924611	0.868695	1.05147	0.0971644	0.0267226	1.00464	0.0669809	2.08337e-50	1.00464	uninformative				1.03948	0.136764	0.0772444	0.165086	No					p.Val138Asp
V138E	missense	0.831328	0.0766466	0.105859	1.04858	0.0969691	0.0284369	0.931832	0.10832	1.23138e-17	0.931832	uninformative				0.813914	0.109231	-0.0174142	0.13344	No					p.Val138Glu
V138F	missense	0.907766	0.0980013	0.64635	1.06045	0.096958	0.0208912	0.984773	0.0763384	9.84554e-38	0.984773	uninformative				0.94123	0.149714	0.0334642	0.178937	No					p.Val138Phe
V138G	missense	0.908159	0.0952238	0.633646	1.24583	0.0972908	3.54061e-05	1.0764	0.168834	2.42717e-10	1.0764	uninformative				0.947498	0.148817	0.0393395	0.176675	No					p.Val138Gly
V138H	missense	0.896767	0.0747433	0.420426	1.41289	0.0976757	7.31284e-09	1.151	0.258033	9.67959e-06		uninformative				0.775888	0.106426	-0.12088	0.13005	No					p.Val138His
V138I	missense	1.01386	0.0680103	0.941518	1.09403	0.0970708	0.00832445	1.04025	0.0556998	5.00501e-77	1.04025	uninformative				0.94801	0.100972	-0.065846	0.121741	No					p.Val138Ile
V138K	missense	0.966106	0.0764174	0.856356	1.07579	0.0970748	0.0139507	1.00807	0.060045	1.12826e-62	1.00807	uninformative				0.872439	0.10823	-0.0936662	0.132489	No					p.Val138Lys
V138L	missense	0.883872	0.0647957	0.234526	1.08278	0.0972105	0.0115834	0.970125	0.0985735	1.29228e-22	0.970125	uninformative				1.07487	0.0934154	0.191	0.113688	No					p.Val138Leu
V138M	missense	1.02087	0.0765729	0.917914	0.925583	0.0965053	0.330308	0.984058	0.0599843	6.20824e-60	0.984058	uninformative				1.15939	0.112791	0.138519	0.136328	No					p.Val138Met
V138N	missense	1.00764	0.0757404	0.972889	1.08805	0.0972949	0.0100388	1.03798	0.059766	6.37702e-67	1.03798	uninformative				1.07726	0.110323	0.0696262	0.13382	No					p.Val138Asn
V138P	missense	0.959386	0.0803257	0.831405	1.41926	0.0976993	5.01245e-09	1.18596	0.229914	3.04616e-07	1.18596	uninformative				1.01121	0.119634	0.0518254	0.144099	No					p.Val138Pro
V138Q	missense	1.05609	0.083986	0.767753	1.162	0.0970824	0.000924549	1.10143	0.0635165	1.00965e-66	1.10143	uninformative				0.976971	0.122917	-0.0791207	0.14887	No					p.Val138Gln
V138R	missense	0.938807	0.0683432	0.664935	1.09455	0.096908	0.00808775	1.00152	0.076383	6.32248e-39	1.00152	uninformative				1.10519	0.100864	0.166383	0.121838	No					p.Val138Arg
V138S	missense	1.00124	0.0704727	0.996026	1.46708	0.0978586	2.64892e-10	1.22921	0.232867	1.60061e-07		uninformative				1.01175	0.103349	0.0105026	0.125089	No					p.Val138Ser
V138T	missense	1.00213	0.0808707	0.994946	1.14918	0.0970536	0.00143913	1.06586	0.0728695	4.97808e-48	1.06586	uninformative				0.957658	0.117392	-0.0444722	0.142552	No					p.Val138Thr
V138W	missense	0.932444	0.068008	0.621002	1.37088	0.0972007	7.10798e-08	1.14616	0.21915	2.0792e-07	1.14616	uninformative				1.00096	0.0973824	0.0685165	0.118779	No					p.Val138Trp
V138X	nonsense	0.0602296	0.124321	3.50165e-13	0.00505249	0.0967051	1.56872e-16									0.18519	0.206974	0.12496	0.241441	No					p.Val138*
V138Y	missense	0.927291	0.0826001	0.670316	1.21514	0.0973433	0.000129002	1.06661	0.143851	1.74987e-13	1.06661	uninformative				1.05397	0.122726	0.12668	0.147934	No					p.Val138Tyr
V139A	missense	0.824597	0.0813176	0.116567	1.14239	0.0725209	2.87936e-05	0.985623	0.158882	7.25571e-10	0.985623	uninformative				0.885426	0.115636	0.0608282	0.141365	No					p.Val139Ala
V139C	missense	1.17617	0.0738519	0.0698535	1.05841	0.0723392	0.00211592	1.11635	0.0588743	2.50518e-79	1.11635	uninformative				1.11235	0.104627	-0.0638218	0.128066	No					p.Val139Cys
V139D	missense	0.862043	0.0838871	0.298599	1.19957	0.072536	7.65862e-07	1.03344	0.168745	1.18913e-09	1.03344	uninformative				0.918936	0.118705	0.0568932	0.145354	No					p.Val139Asp
V139E	missense	0.958495	0.084745	0.836755	1.02043	0.0723725	0.0102137	0.99431	0.0550346	3.09268e-72	0.99431	uninformative				1.05262	0.119098	0.0941278	0.146171	No					p.Val139Glu
V139F	missense	0.930213	0.0901162	0.719047	1.25916	0.0727987	1.01436e-08	1.09897	0.164417	3.15757e-11	1.09897	uninformative				1.12192	0.132156	0.191702	0.159957	No					p.Val139Phe
V139G	missense	0.977909	0.0895165	0.926469	1.15017	0.0726833	1.90278e-05	1.07197	0.0857674	1.61102e-35	1.07197	uninformative				1.02701	0.129558	0.0491046	0.157475	No					p.Val139Gly
V139H	missense	1.09868	0.0889899	0.558659	1.09585	0.0723535	0.000356309	1.09698	0.0561394	4.38716e-84	1.09698	uninformative				1.0946	0.121016	-0.00407488	0.150213	No					p.Val139His
V139I	missense	1.05255	0.0743246	0.749968	1.12013	0.0723401	9.82544e-05	1.08725	0.0518396	1.91689e-96	1.08725	uninformative				1.13711	0.106167	0.0845642	0.129598	No					p.Val139Ile
V139K	missense	0.878292	0.0806577	0.359628	1.30895	0.0725729	1.34398e-10	1.09506	0.215324	4.45689e-07		uninformative				1.07193	0.113752	0.193633	0.139446	No					p.Val139Lys
V139L	missense	1.07745	0.0758455	0.604557	1.34007	0.0730297	1.00434e-11	1.20956	0.131306	5.29665e-20	1.20956	uninformative				1.00122	0.107679	-0.0762256	0.131709	No					p.Val139Leu
V139M	missense	1.01513	0.0963097	0.95906	0.947717	0.0719441	0.107427	0.971863	0.057638	3.33053e-63	0.971863	uninformative				0.993271	0.135339	-0.021864	0.166109	No					p.Val139Met
V139N	missense	0.96249	0.0796518	0.845239	1.23517	0.0727858	6.48947e-08	1.10075	0.136327	1.03006e-15	1.10075	uninformative				0.952771	0.119557	-0.00971953	0.14366	No					p.Val139Asn
V139P	missense	0.692153	0.0868798	0.00195529	1.13972	0.0725261	3.37804e-05	0.918493	0.22377	4.71238e-05		uninformative				1.27002	0.119363	0.577864	0.147634	Yes					p.Val139Pro
V139Q	missense	0.884792	0.0839005	0.425274	1.08047	0.0723429	0.000760379	0.987245	0.0977295	9.58211e-24	0.987245	uninformative				0.927295	0.119755	0.0425024	0.146221	No					p.Val139Gln
V139R	missense	0.870253	0.0907374	0.396763	1.05838	0.072209	0.00207902	0.972342	0.0937223	5.83537e-25	0.972342	uninformative				0.976593	0.130813	0.10634	0.159203	No					p.Val139Arg
V139S	missense	1.15146	0.0849357	0.237744	1.64095	0.0736847	2.80819e-27	1.39803	0.244738	1.40956e-08		uninformative				1.02372	0.117583	-0.127741	0.145051	No					p.Val139Ser
V139T	missense	0.76192	0.0860679	0.0256987	1.19807	0.0723119	7.85033e-07	0.982491	0.218059	7.84822e-06		uninformative				0.770543	0.120886	0.00862354	0.148395	No					p.Val139Thr
V139W	missense	0.811121	0.0810895	0.0796897	0.986265	0.0722436	0.0342096	0.902566	0.0874865	1.06654e-24	0.902566	uninformative				0.827335	0.112413	0.0162138	0.138608	No					p.Val139Trp
V139X	nonsense	-0.0201762	0.12137	5.22719e-16	-0.0532191	0.0720096	6.36289e-33									-0.287008	0.20671	-0.266832	0.239707	No					p.Val139*
V139Y	missense	1.06876	0.0805931	0.683329	1.07828	0.0724192	0.000853548	1.07403	0.0538668	1.98479e-87	1.07403	uninformative				1.02044	0.115668	-0.0483217	0.140976	No					p.Val139Tyr
S14A	missense	0.894703	0.0771901	0.429252	1.30381	0.086694	1.1744e-07	1.09735	0.204542	1.00165e-07	1.09735	uninformative				1.01483	0.116126	0.120123	0.13944	No					p.Ser14Ala
S14C	missense	0.897748	0.065718	0.339656	0.972214	0.0860311	0.105927	0.925188	0.0522243	1.52288e-69	0.925188	uninformative				0.984442	0.0968148	0.0866946	0.117013	No					p.Ser14Cys
S14D	missense	1.11286	0.0773975	0.382379	1.15485	0.0873251	0.000312287	1.13134	0.0579216	5.11869e-84	1.13134	uninformative				1.09643	0.110909	-0.0164245	0.135245	No					p.Ser14Asp
S14E	missense	0.899092	0.0735831	0.426213	1.28529	0.0877445	5.01623e-07	1.08923	0.193078	2.1223e-08	1.08923	uninformative				1.0229	0.108411	0.123813	0.131024	No					p.Ser14Glu
S14F	missense	0.961781	0.0683494	0.811421	0.980859	0.0859941	0.0865531	0.969167	0.053507	1.36675e-72	0.969167	uninformative				0.928349	0.10419	-0.0334319	0.124608	No					p.Ser14Phe
S14G	missense	1.0277	0.0740472	0.881126	1.28416	0.0868778	4.10617e-07	1.1519	0.128166	4.10163e-19	1.1519	uninformative				1.06121	0.107401	0.0335134	0.130453	No					p.Ser14Gly
S14H	missense	0.887966	0.0727669	0.346276	1.19888	0.0860761	3.29669e-05	1.04002	0.15542	2.99858e-11	1.04002	uninformative				1.0251	0.107062	0.137137	0.12945	No					p.Ser14His
S14I	missense	0.846159	0.0777428	0.166903	1.19299	0.086172	4.47799e-05	1.01758	0.173402	5.63454e-09	1.01758	uninformative				0.794355	0.114888	-0.0518048	0.13872	No					p.Ser14Ile
S14K	missense	1.04362	0.0790203	0.81283	1.0002	0.0860425	0.0536564	1.02375	0.0582003	1.35288e-68	1.02375	uninformative				0.896523	0.119304	-0.147093	0.1431	No					p.Ser14Lys
S14L	missense	1.11966	0.0719999	0.290431	1.07038	0.0860447	0.00661155	1.09936	0.0552183	3.50648e-87	1.09936	uninformative				1.08801	0.104418	-0.0316444	0.126835	No					p.Ser14Leu
S14M	missense	1.04884	0.0770168	0.781191	1.06617	0.0857629	0.0074251	1.05658	0.0573025	3.85062e-75	1.05658	uninformative				1.02099	0.113999	-0.0278497	0.137577	No					p.Ser14Met
S14N	missense	0.968402	0.0697253	0.852217	1.22408	0.0867433	1.07727e-05	1.09103	0.127731	2.08376e-17	1.09103	uninformative				1.04834	0.101547	0.0799384	0.12318	No					p.Ser14Asn
S14P	missense	0.919083	0.0707539	0.543651	1.10449	0.0863749	0.00203916	1.00517	0.0924646	2.97612e-27	1.00517	uninformative				1.09669	0.10555	0.177603	0.127071	No					p.Ser14Pro
S14Q	missense	1.05239	0.0780108	0.766055	1.08365	0.0861712	0.0042356	1.06647	0.0578323	3.70728e-75	1.06647	uninformative				1.15941	0.113361	0.107017	0.13761	No					p.Ser14Gln
S14R	missense	1.16265	0.0714442	0.0900465	1.05671	0.0860416	0.010356	1.11941	0.0549656	4.3843e-91	1.11941	uninformative				1.03547	0.106247	-0.127175	0.128034	No					p.Ser14Arg
S14S	synonymous				1.37311	0.0612972	3.58192e-18	1.37311	0.0612972	1.36682e-109	1.37311	uninformative													p.Ser14=
S14T	missense	0.970824	0.0728432	0.871478	1.26343	0.0861918	1.10503e-06	1.1135	0.14626	3.90285e-14	1.1135	uninformative				0.986445	0.109237	0.0156209	0.131297	No					p.Ser14Thr
S14V	missense	0.905632	0.0737412	0.472036	1.12322	0.086252	0.000973964	1.00983	0.108697	2.55369e-20	1.00983	uninformative				0.971828	0.110742	0.0661964	0.133047	No					p.Ser14Val
S14W	missense	0.875468	0.0734317	0.275504	1.14967	0.0860465	0.000317043	1.0089	0.137054	2.59729e-13	1.0089	uninformative				0.824056	0.107018	-0.0514128	0.129789	No					p.Ser14Trp
S14X	nonsense	-0.0774866	0.110528	4.91392e-21	-0.110494	0.085718	1.22285e-26									-0.451237	0.188323	-0.373751	0.218362	No					p.Ser14*
S14Y	missense	0.898217	0.0733382	0.417088	1.10021	0.0861827	0.0023386	0.994143	0.10087	1.1253e-22	0.994143	uninformative				0.956714	0.105198	0.0584971	0.128238	No					p.Ser14Tyr
C140A	missense	1.02761	0.0930922	0.911922	1.2607	0.0877288	1.97668e-06	1.14623	0.116524	1.35349e-22	1.14623	uninformative				0.966503	0.132664	-0.0611089	0.162068	No		0			p.Cys140Ala
C140C	synonymous				0.963904	0.0871145	0.132421	0.963904	0.0871145	3.51675e-28	0.963904	uninformative										0			p.Cys140=
C140D	missense	0.912877	0.0824455	0.5853	1.11465	0.0874516	0.00158336	1.01165	0.100863	1.97928e-23	1.01165	uninformative				0.841021	0.120607	-0.0718565	0.146093	No		0			p.Cys140Asp
C140E	missense	0.888955	0.0900383	0.497472	1.29577	0.0876047	2.58899e-07	1.0929	0.203409	9.58881e-08	1.0929	uninformative				0.818605	0.12909	-0.0703504	0.157388	No		0			p.Cys140Glu
C140F	missense	0.95901	0.074115	0.81274	1.10248	0.0872306	0.00243262	1.02337	0.0713542	3.03541e-46	1.02337	uninformative				1.06905	0.106642	0.110045	0.129868	No		0			p.Cys140Phe
C140G	missense	0.997727	0.0823056	0.994946	0.998594	0.0878918	0.0614135	0.998132	0.0600767	2.02615e-61	0.998132	uninformative				1.18534	0.119431	0.187614	0.145044	No		0			p.Cys140Gly
C140H	missense	1.06547	0.0898251	0.74137	1.20931	0.0876411	2.75453e-05	1.13874	0.0719067	5.60902e-56	1.13874	uninformative				1.15315	0.126143	0.0876778	0.154857	No		0			p.Cys140His
C140I	missense	0.96974	0.0838439	0.885849	1.26398	0.087401	1.50935e-06	1.11582	0.147116	4.85064e-14	1.11582	uninformative				1.04263	0.118926	0.0728894	0.14551	No		0			p.Cys140Ile
C140K	missense	0.968728	0.0883682	0.889287	1.03045	0.0870739	0.0249723	1.00005	0.0620231	5.80925e-58	1.00005	uninformative				0.980577	0.127201	0.0118493	0.154884	No		0			p.Cys140Lys
C140L	missense	1.08375	0.075901	0.560594	1.18053	0.0874552	0.000103279	1.12533	0.057323	7.58642e-85	1.12533	uninformative				1.12073	0.108365	0.0369827	0.132302	No		0			p.Cys140Leu
C140M	missense	0.82077	0.0877941	0.147876	1.38674	0.0878519	7.62737e-10	1.10374	0.282983	0.000110676		uninformative				1.04142	0.124523	0.220655	0.152361	No		0			p.Cys140Met
C140N	missense	0.933253	0.0873236	0.725003	1.19358	0.0875047	5.69668e-05	1.06336	0.130165	4.74821e-16	1.06336	uninformative				0.987306	0.126398	0.0540535	0.153629	No		0			p.Cys140Asn
C140P	missense	0.989056	0.0934073	0.970313	1.16776	0.0874209	0.00018115	1.08144	0.0892999	1.90774e-33	1.08144	uninformative				1.04657	0.13028	0.0575167	0.160306	No		0			p.Cys140Pro
C140Q	missense	0.774511	0.0909642	0.0555864	1.50818	0.0879264	5.3418e-14	1.14172	0.366834	0.00207715		uninformative				0.828062	0.129943	0.0535509	0.158618	No		0			p.Cys140Gln
C140R	missense	1.05439	0.082752	0.772618	1.40319	0.0892275	4.4354e-10	1.22719	0.174394	2.73835e-12	1.22719	uninformative				0.833092	0.116982	-0.221293	0.143292	No		0			p.Cys140Arg
C140S	missense	0.981886	0.0835774	0.937539	1.37593	0.087635	1.48087e-09	1.17803	0.197023	2.89654e-09	1.17803	uninformative		Uncertain significance	Uncertain_significance	1.03671	0.118144	0.0548276	0.144718	No	0	0	93.5939	3.7157	p.Cys140Ser
C140T	missense	0.949789	0.0926652	0.816547	1.05932	0.087169	0.0104929	1.0079	0.063492	3.07748e-56	1.0079	uninformative				0.950074	0.131461	0.000284937	0.160838	No		0			p.Cys140Thr
C140V	missense	0.850544	0.0862849	0.260033	1.00775	0.0872804	0.0469828	0.928597	0.0786003	6.6175e-32	0.928597	uninformative				0.959404	0.123594	0.108859	0.150734	No		0			p.Cys140Val
C140W	missense	1.14553	0.082399	0.245046	1.14366	0.0875052	0.000510343	1.14465	0.0599889	2.68855e-80	1.14465	uninformative				1.10374	0.112522	-0.0417918	0.139466	No		0			p.Cys140Trp
C140X	nonsense	-0.203316	0.121149	9.17137e-22	0.0221267	0.086945	2.08918e-19									-0.198884	0.172437	0.00443279	0.21074	No		0			p.Cys140*
C140Y	missense	1.02999	0.0772235	0.877303	1.13015	0.0872471	0.000846992	1.07399	0.0578259	3.33992e-76	1.07399	uninformative				1.01149	0.112242	-0.0184968	0.136241	No		0			p.Cys140Tyr
K141A	missense	1.09357	0.0743237	0.483886	1.28705	0.0758704	4.86552e-09	1.18971	0.0967383	1.93497e-34	1.18971	uninformative				1.06076	0.10593	-0.0328099	0.129403	No					p.Lys141Ala
K141C	missense	0.966734	0.0854347	0.877183	1.16551	0.0758688	1.78559e-05	1.07	0.0993138	8.50508e-27	1.07	uninformative				0.857362	0.11904	-0.109372	0.146525	No					p.Lys141Cys
K141D	missense	1.05262	0.0820677	0.778601	1.10646	0.0757141	0.000390327	1.0817	0.0556487	3.12473e-83	1.0817	uninformative				1.09274	0.113968	0.0401239	0.140441	No					p.Lys141Asp
K141E	missense	0.977855	0.0815449	0.918247	1.4251	0.0762879	2.57593e-14	1.20241	0.223621	9.37584e-08		uninformative				1.04486	0.117272	0.0670034	0.142837	No					p.Lys141Glu
K141F	missense	1.03751	0.0848071	0.856857	1.18328	0.0756184	5.83246e-06	1.11545	0.0727046	1.17442e-52	1.11545	uninformative				1.03194	0.121398	-0.00557053	0.148087	No					p.Lys141Phe
K141G	missense	1.00581	0.0885575	0.985861	1.16539	0.0759435	1.83324e-05	1.0921	0.0795264	1.53866e-42	1.0921	uninformative				0.844533	0.124308	-0.161274	0.152626	No					p.Lys141Gly
K141H	missense	0.926627	0.0750722	0.628589	1.26265	0.0760027	3.28543e-08	1.09443	0.168011	9.81991e-11	1.09443	uninformative				1.0283	0.108556	0.101671	0.131986	No					p.Lys141His
K141I	missense	1.00323	0.0840029	0.992882	0.910964	0.0754237	0.286401	0.952148	0.0561214	5.80948e-64	0.952148	uninformative				1.02898	0.121846	0.0257495	0.147997	No					p.Lys141Ile
K141K	synonymous				0.976225	0.0751094	0.0565901	0.976225	0.0751094	2.81034e-38	0.976225	uninformative													p.Lys141=
K141L	missense	0.928524	0.0765073	0.647769	1.05583	0.0755225	0.00360802	0.992766	0.0636512	2.33838e-54	0.992766	uninformative				1.09883	0.104856	0.170306	0.1298	No					p.Lys141Leu
K141M	missense	0.954768	0.0862814	0.823214	1.2258	0.0757507	4.029e-07	1.09343	0.135482	1.06056e-15	1.09343	uninformative				1.02224	0.117715	0.0674718	0.14595	No					p.Lys141Met
K141N	missense	0.982457	0.0787043	0.935916				0.982457	0.0787043	1.95696e-35	0.982457	uninformative				1.11942	0.114357	0.136965	0.138823	No					p.Lys141Asn
K141P	missense	0.880721	0.0896188	0.445779	1.12321	0.0758318	0.000174046	1.00667	0.121154	1.49301e-16	1.00667	uninformative				0.936852	0.124707	0.0561313	0.153568	No					p.Lys141Pro
K141Q	missense	0.93388	0.0849408	0.717135	1.06828	0.0757173	0.00220406	1.00659	0.0669748	1.32066e-50	1.00659	uninformative				1.03278	0.11952	0.0989028	0.146628	No					p.Lys141Gln
K141R	missense	1.0987	0.0773587	0.474374	1.07837	0.0755803	0.00139522	1.0883	0.0540612	4.64511e-89	1.0883	uninformative				0.929018	0.109994	-0.169687	0.134473	No					p.Lys141Arg
K141S	missense	0.930267	0.0926962	0.730046	1.07445	0.0755115	0.00163888	1.01238	0.0713894	2.98838e-45	1.01238	uninformative				0.890218	0.132518	-0.040049	0.161721	No					p.Lys141Ser
K141T	missense	0.973809	0.0863003	0.911182	1.28051	0.0758867	8.15516e-09	1.12991	0.153324	2.4477e-13	1.12991	uninformative				1.06669	0.125272	0.0928809	0.152121	No					p.Lys141Thr
K141V	missense	1.00133	0.0726585	0.996026	1.12259	0.0759872	0.000185176	1.05992	0.0605966	7.47127e-68	1.05992	uninformative				1.07093	0.102118	0.0696016	0.125329	No					p.Lys141Val
K141W	missense	1.05485	0.0753265	0.741396	1.09929	0.0756838	0.000546676	1.07696	0.0533898	2.06215e-89	1.07696	uninformative				1.00023	0.108696	-0.0546208	0.132246	No					p.Lys141Trp
K141X	nonsense	-0.251789	0.111243	1.59332e-27	-0.112275	0.075507	4.68428e-34									0.237375	0.191587	0.489164	0.221541	No					p.Lys141*
K141Y	missense	0.991288	0.078421	0.971341	1.12299	0.0756886	0.000171168	1.05874	0.065833	1.13364e-57	1.05874	uninformative				1.2328	0.114195	0.241512	0.138529	No					p.Lys141Tyr
P142A	missense	1.06401	0.0763134	0.689244	1.23378	0.0732856	8.89561e-08	1.15023	0.0848788	1.81395e-41	1.15023	uninformative				1.02328	0.107527	-0.0407245	0.131855	No					p.Pro142Ala
P142C	missense	1.02368	0.0753587	0.906727	1.41589	0.0734596	6.44089e-15	1.22015	0.196109	6.46871e-10	1.22015	uninformative				1.0527	0.107133	0.0290229	0.130982	No					p.Pro142Cys
P142D	missense	0.949007	0.091344	0.811421	1.17181	0.0729176	5.36076e-06	1.0672	0.111193	1.38869e-21	1.0672	uninformative				0.939423	0.129717	-0.00958349	0.158651	No					p.Pro142Asp
P142E	missense	0.902287	0.0879726	0.557662	1.046	0.0728404	0.0038686	0.982611	0.0713565	9.14368e-43	0.982611	uninformative				1.17659	0.125263	0.274299	0.153068	No					p.Pro142Glu
P142F	missense	1.06753	0.075909	0.666579	0.932648	0.072663	0.163568	0.998302	0.0674179	3.55141e-49	0.998302	uninformative				0.852476	0.106775	-0.215055	0.131008	No					p.Pro142Phe
P142G	missense	1.06173	0.0770345	0.7071	1.52458	0.0737957	2.67155e-20	1.29368	0.231425	2.84486e-08		uninformative				1.19967	0.111404	0.137938	0.135445	No					p.Pro142Gly
P142H	missense	0.908939	0.0860094	0.584059	1.11589	0.0731711	0.000148168	1.01735	0.103355	1.27237e-22	1.01735	uninformative				0.902518	0.124061	-0.00642152	0.150959	No					p.Pro142His
P142I	missense	0.942061	0.0789171	0.739542	1.2105	0.0731548	4.4884e-07	1.07791	0.13421	1.4536e-15	1.07791	uninformative				0.779073	0.112442	-0.162988	0.137372	No					p.Pro142Ile
P142K	missense	1.01233	0.0739329	0.954802	1.10983	0.0729934	0.000196071	1.06171	0.0519431	1.00513e-91	1.06171	uninformative				1.1425	0.102411	0.130167	0.126309	No					p.Pro142Lys
P142L	missense	0.995902	0.0817539	0.988432	1.15178	0.072994	1.87946e-05	1.07819	0.0778172	2.84289e-43	1.07819	uninformative				0.993375	0.118055	-0.00252764	0.143599	No					p.Pro142Leu
P142M	missense	1.07874	0.0882465	0.665911	1.24916	0.0734029	2.93688e-08	1.17099	0.0849179	7.0268e-43	1.17099	uninformative				1.05961	0.125048	-0.0191362	0.15305	No					p.Pro142Met
P142N	missense	0.989533	0.0892643	0.970313	1.29898	0.0732559	4.78552e-10	1.14846	0.154665	1.61496e-13	1.14846	uninformative				1.15969	0.128742	0.170162	0.156661	No					p.Pro142Asn
P142P	synonymous				1.07681	0.0725977	0.000942472	1.07681	0.0725977	2.45621e-49	1.07681	uninformative													p.Pro142=
P142Q	missense	0.630336	0.0851765	7.428e-05	1.10189	0.0729065	0.000291518	0.868168	0.235767	0.000263965		uninformative				1.05375	0.123652	0.423414	0.15015	Yes					p.Pro142Gln
P142R	missense	0.862057	0.0906298	0.353882	1.25544	0.0732451	1.68077e-08	1.06237	0.19666	8.16733e-08	1.06237	uninformative				0.785272	0.129492	-0.0767849	0.158056	No					p.Pro142Arg
P142S	missense	0.905815	0.0823653	0.543651	1.14726	0.0730729	2.5002e-05	1.02953	0.120683	2.28496e-17	1.02953	uninformative				0.913216	0.116695	0.00740072	0.142835	No					p.Pro142Ser
P142T	missense	0.853025	0.0755493	0.177932	1.1563	0.0731663	1.49966e-05	1.00525	0.151635	4.56402e-11	1.00525	uninformative				0.835683	0.111421	-0.0173423	0.134619	No					p.Pro142Thr
P142V	missense	1.13622	0.0793897	0.266375	1.16159	0.0729612	1.02572e-05	1.14997	0.0537205	2.43102e-100	1.14997	uninformative				1.08787	0.110429	-0.0483407	0.136005	No					p.Pro142Val
P142W	missense	0.973013	0.0738599	0.884736	1.17061	0.0731565	6.2029e-06	1.07207	0.0987984	3.68567e-27	1.07207	uninformative				1.0236	0.104126	0.0505858	0.127662	No					p.Pro142Trp
P142X	nonsense	-0.0358249	0.125687	1.9497e-15	-0.0462005	0.0726525	7.14129e-32									0.0896699	0.188882	0.125495	0.226878	No					p.Pro142*
P142Y	missense	0.982915	0.0788964	0.937557	0.942053	0.0735459	0.13362	0.961052	0.053797	1.12391e-70	0.961052	uninformative				0.96551	0.113241	-0.0174051	0.138015	No					p.Pro142Tyr
M143A	missense	1.1518	0.07837	0.180848	0.997721	0.0830553	0.0486189	1.07721	0.0769988	4.37832e-44	1.07721	uninformative				1.14076	0.111463	-0.0110366	0.136256	No					p.Met143Ala
M143C	missense	1.08218	0.0800061	0.601518	1.02912	0.0831652	0.0196371	1.05668	0.0576573	2.91243e-74	1.05668	uninformative				1.08711	0.112052	0.00493073	0.137683	No					p.Met143Cys
M143D	missense	1.07443	0.0881279	0.686937	1.0666	0.0832027	0.00568931	1.07029	0.0604994	2.33884e-69	1.07029	uninformative				1.05599	0.122903	-0.0184377	0.151234	No					p.Met143Asp
M143E	missense	1.07562	0.0827916	0.657246	1.27089	0.0833167	2.92116e-07	1.17303	0.0976337	6.05094e-33	1.17303	uninformative				1.06183	0.1195	-0.0137921	0.145378	No					p.Met143Glu
M143F	missense	1.0147	0.0785138	0.947862	0.989481	0.083088	0.0608736	1.0028	0.0570662	1.83266e-68	1.0028	uninformative				1.03641	0.113213	0.0217132	0.137774	No					p.Met143Phe
M143G	missense	1.05719	0.0808131	0.749968	1.21657	0.0833649	6.97261e-06	1.13556	0.079682	1.10863e-45	1.13556	uninformative				0.905981	0.118239	-0.151204	0.143217	No					p.Met143Gly
M143H	missense	0.872645	0.0840953	0.356658	1.35315	0.0837066	1.29316e-09	1.11296	0.24025	4.31143e-06		uninformative				0.828911	0.126977	-0.0437343	0.1523	No					p.Met143His
M143I	missense	1.05204	0.0795349	0.773359				1.05204	0.0795349	1.38147e-39	1.05204	uninformative				0.99186	0.11413	-0.0601781	0.13911	No					p.Met143Ile
M143K	missense	1.09573	0.0768519	0.49079	1.09957	0.0831147	0.00163316	1.0975	0.0564268	2.48902e-83	1.0975	uninformative		Uncertain significance	Uncertain_significance	0.981069	0.110924	-0.114665	0.134946	No					p.Met143Lys
M143L	missense	1.1678	0.0801981	0.132917	1.12023	0.0833827	0.000732043	1.14494	0.0578017	2.47113e-86	1.14494	uninformative				1.15847	0.112148	-0.00933662	0.137873	No					p.Met143Leu
M143N	missense	1.09725	0.0763287	0.475613	1.05651	0.0831603	0.00806684	1.07862	0.0562329	4.09767e-81	1.07862	uninformative				1.01976	0.106785	-0.0774888	0.131259	No					p.Met143Asn
M143P	missense	1.06602	0.0934392	0.749968	1.16618	0.083248	9.08877e-05	1.12186	0.0621572	4.26423e-72	1.12186	uninformative				1.24102	0.130749	0.174999	0.160705	No					p.Met143Pro
M143Q	missense	0.895154	0.0767612	0.428866	1.06742	0.0833695	0.00562356	0.978216	0.0860786	1.22125e-29	0.978216	uninformative				0.984435	0.108754	0.0892805	0.133115	No					p.Met143Gln
M143R	missense	0.948596	0.0802164	0.778601	1.05001	0.0842024	0.0109876	0.996848	0.0580796	2.05913e-65	0.996848	uninformative				1.01106	0.110304	0.0624629	0.136388	No					p.Met143Arg
M143S	missense	0.988434	0.0845343	0.964852	1.22776	0.0832837	3.67152e-06	1.10854	0.119663	3.26643e-20	1.10854	uninformative				0.93043	0.120533	-0.0580043	0.147222	No					p.Met143Ser
M143T	missense	1.06673	0.0825152	0.703645	1.09114	0.0836774	0.00243885	1.07876	0.0587536	1.57711e-74	1.07876	uninformative				1.12998	0.117468	0.0632521	0.143553	No					p.Met143Thr
M143V	missense	0.864491	0.0742978	0.222942	1.01979	0.0832492	0.026244	0.937598	0.0775143	2.2683e-33	0.937598	uninformative				0.903732	0.103256	0.0392409	0.127208	No					p.Met143Val
M143W	missense	1.1366	0.078459	0.256059	1.11135	0.0832838	0.00104074	1.12473	0.0571085	2.22727e-85	1.12473	uninformative				0.853192	0.112159	-0.283405	0.136878	No					p.Met143Trp
M143X	nonsense	-0.112909	0.108221	3.28338e-23	0.044804	0.0828671	3.95658e-20									0.0145926	0.17234	0.127502	0.203502	No					p.Met143*
M143Y	missense	1.1025	0.08106	0.481063	1.07101	0.0832113	0.00486315	1.08716	0.0580638	2.0891e-77	1.08716	uninformative				1.16838	0.118408	0.0658842	0.143497	No					p.Met143Tyr
S144A	missense	1.09054	0.079654	0.546741	1.53379	0.0952542	6.24253e-13	1.30909	0.221602	4.46425e-09	1.30909	uninformative				1.14311	0.115006	0.0525625	0.139897	No					p.Ser144Ala
S144C	missense	0.797156	0.0936324	0.114092	1.32028	0.0936356	4.00486e-07	1.05872	0.261564	5.99897e-05		uninformative				0.872986	0.135058	0.0758301	0.16434	No					p.Ser144Cys
S144D	missense	0.846687	0.0797297	0.185522	1.12171	0.0934744	0.00247759	0.979869	0.137442	1.41553e-12	0.979869	uninformative				1.05811	0.114385	0.211419	0.13943	No					p.Ser144Asp
S144E	missense	1.04344	0.0832751	0.824016	1.43601	0.0942349	4.30953e-10	1.23725	0.196265	3.84365e-10	1.23725	uninformative				0.760989	0.117174	-0.282455	0.143751	No					p.Ser144Glu
S144F	missense	0.962243	0.0849709	0.85632	1.2248	0.0939644	4.76797e-05	1.09046	0.131245	1.49816e-16	1.09046	uninformative				1.00592	0.123126	0.0436803	0.1496	No					p.Ser144Phe
S144G	missense	0.911331	0.0877859	0.610803	0.860552	0.0937978	0.733102	0.887621	0.0640941	3.11472e-43	0.887621	uninformative				0.952521	0.117979	0.0411897	0.147055	No					p.Ser144Gly
S144H	missense	1.16597	0.0747363	0.101663	1.1881	0.0937092	0.000215625	1.17457	0.0584295	8.13491e-89	1.17457	uninformative				1.10599	0.106057	-0.0599844	0.129745	No					p.Ser144His
S144I	missense	0.888475	0.0819758	0.430745	1.23962	0.0937155	2.3285e-05	1.06111	0.175548	1.94463e-09	1.06111	uninformative				0.799424	0.118201	-0.0890514	0.143846	No					p.Ser144Ile
S144K	missense	1.01505	0.0864057	0.952038	1.13872	0.093816	0.00142269	1.07181	0.0635566	3.20718e-63	1.07181	uninformative				1.07313	0.118217	0.0580842	0.146428	No					p.Ser144Lys
S144L	missense	1.26395	0.103721	0.0470458	1.24823	0.0940239	1.66797e-05	1.25532	0.0696615	7.05475e-72	1.25532	uninformative				1.3501	0.145664	0.0861524	0.178819	No					p.Ser144Leu
S144M	missense	0.863659	0.0871005	0.335583	1.13603	0.0941457	0.00162483	0.997501	0.136166	3.3832e-13	0.997501	uninformative				0.986035	0.127537	0.122376	0.154441	No					p.Ser144Met
S144N	missense	1.08977	0.0791316	0.547465	1.08069	0.0935957	0.00930304	1.08598	0.0604286	1.68804e-71	1.08598	uninformative				1.11613	0.112062	0.0263541	0.137185	No					p.Ser144Asn
S144P	missense	1.05033	0.0883142	0.807703	1.22872	0.0941625	4.14561e-05	1.13653	0.0891433	6.78149e-37	1.13653	uninformative				1.12322	0.121933	0.0728923	0.150555	No					p.Ser144Pro
S144Q	missense	1.05455	0.0893309	0.791076	1.24505	0.0940447	1.9424e-05	1.14753	0.0952238	3.90731e-33	1.14753	uninformative				1.05145	0.123699	-0.0030952	0.152583	No					p.Ser144Gln
S144R	missense	1.02231	0.0892261	0.925881	0.958366	0.0935121	0.179233	0.991837	0.0645544	8.38556e-53	0.991837	uninformative				0.982442	0.126804	-0.0398692	0.15505	No					p.Ser144Arg
S144S	synonymous				1.10094	0.066253	7.01226e-05	1.10094	0.066253	1.93395e-61	1.10094	uninformative													p.Ser144=
S144T	missense	1.20903	0.0964013	0.113688	1.21682	0.0938176	6.59115e-05	1.21303	0.0672339	4.79473e-72	1.21303	uninformative				1.18196	0.13597	-0.0270675	0.166677	No					p.Ser144Thr
S144V	missense	0.826297	0.0772919	0.0961443	1.12388	0.0936612	0.00234934	0.970388	0.148718	9.13387e-11	0.970388	uninformative				0.951019	0.110869	0.124722	0.135152	No					p.Ser144Val
S144W	missense	0.99014	0.0841168	0.970313	1.07287	0.0934725	0.0115886	1.02716	0.0625263	4.30643e-60	1.02716	uninformative				1.11456	0.121241	0.124418	0.147563	No					p.Ser144Trp
S144X	nonsense	-0.155082	0.116098	7.79193e-22	-0.0932726	0.0933433	7.246e-22									0.0969654	0.180574	0.252047	0.214675	No					p.Ser144*
S144Y	missense	0.97738	0.0776665	0.912678	1.24763	0.0938253	1.64703e-05	1.10738	0.135028	3.65607e-16	1.10738	uninformative				0.984694	0.108882	0.00731405	0.133743	No					p.Ser144Tyr
N145A	missense	0.997841	0.0846507	0.994946	1.3628	0.0979057	1.36705e-07	1.177	0.182447	1.48368e-10	1.177	uninformative				1.11015	0.116421	0.112311	0.143943	No					p.Asn145Ala
N145C	missense	1.08251	0.080164	0.600565	0.97527	0.0973877	0.145563	1.0392	0.0618928	1.09698e-62	1.0392	uninformative				0.956826	0.111544	-0.125687	0.137362	No					p.Asn145Cys
N145D	missense	0.993347	0.0777216	0.977899	1.27428	0.0974436	1.02363e-05	1.12767	0.140331	1.40524e-15	1.12767	uninformative				0.994234	0.10855	0.000886553	0.133506	No					p.Asn145Asp
N145E	missense	0.918613	0.0822223	0.622587	1.07269	0.0973712	0.0155129	0.986824	0.0765324	1.0623e-37	0.986824	uninformative				0.816126	0.119508	-0.102487	0.145061	No					p.Asn145Glu
N145F	missense	1.00237	0.085526	0.994946	1.38061	0.0975945	4.67027e-08	1.18857	0.189099	4.32293e-10	1.18857	uninformative				1.08127	0.11811	0.0789053	0.145824	No					p.Asn145Phe
N145G	missense	1.03694	0.0877836	0.864561	0.875345	0.0971179	0.636343	0.961481	0.080619	1.74493e-32	0.961481	uninformative				0.873344	0.12557	-0.163593	0.153211	No					p.Asn145Gly
N145H	missense	1.08814	0.0796151	0.559201	1.14002	0.0972868	0.00201515	1.10895	0.0616134	1.04202e-71	1.10895	uninformative				1.02496	0.11369	-0.0631788	0.138795	No					p.Asn145His
N145I	missense	1.04732	0.0830522	0.807703	0.982181	0.0974521	0.127645	1.01991	0.0632109	4.84246e-58	1.01991	uninformative				1.18539	0.114284	0.138074	0.141275	No					p.Asn145Ile
N145K	missense	1.28085	0.0827972	0.00339717	1.07052	0.0973943	0.0164729	1.18194	0.104982	4.03138e-29	1.18194	uninformative				1.15882	0.115564	-0.122036	0.142163	No					p.Asn145Lys
N145L	missense	1.02283	0.0782515	0.912655	1.16711	0.0972381	0.000786691	1.08342	0.0712127	8.23118e-52	1.08342	uninformative				0.981273	0.11176	-0.0415554	0.136432	No					p.Asn145Leu
N145M	missense	1.05218	0.086684	0.794932	1.03349	0.0975747	0.0424638	1.04394	0.0648046	7.36436e-58	1.04394	uninformative				1.05638	0.120612	0.00419218	0.148531	No					p.Asn145Met
N145N	synonymous				1.14961	0.0970737	0.00142198	1.14961	0.0970737	4.72041e-32	1.14961	uninformative													p.Asn145=
N145P	missense	0.957286	0.0820509	0.824926	1.20305	0.097368	0.000208928	1.07458	0.122756	3.28969e-18	1.07458	uninformative				0.945576	0.113171	-0.0117103	0.139786	No					p.Asn145Pro
N145Q	missense	0.991814	0.0810262	0.972889	1.46257	0.0977444	3.36585e-10	1.22402	0.235358	2.43219e-07	1.22402	uninformative				0.945241	0.115927	-0.0465736	0.141437	No					p.Asn145Gln
N145R	missense	0.980349	0.0835648	0.931093	1.03518	0.0976503	0.040957	1.00353	0.0634906	9.04777e-56	1.00353	uninformative				0.968312	0.120119	-0.0120371	0.146328	No					p.Asn145Arg
N145S	missense	1.06048	0.0710047	0.683398	1.36405	0.0977464	1.21982e-07	1.20483	0.151602	2.85776e-15	1.20483	uninformative				1.13926	0.0988118	0.0787808	0.121678	No					p.Asn145Ser
N145T	missense	1.16106	0.0772523	0.134975	0.999152	0.097285	0.0903808	1.0909	0.0802297	9.74472e-42	1.0909	uninformative				1.1249	0.107215	-0.0361618	0.132148	No					p.Asn145Thr
N145V	missense	0.910418	0.0835122	0.575512	1.23174	0.097378	6.55235e-05	1.06717	0.160612	4.12666e-11	1.06717	uninformative				1.11213	0.119916	0.201716	0.14613	No					p.Asn145Val
N145W	missense	1.03979	0.0870974	0.850851	0.964616	0.0972002	0.175895	1.00631	0.0648659	8.45192e-54	1.00631	uninformative				0.996153	0.123654	-0.0436386	0.151249	No					p.Asn145Trp
N145X	nonsense	-0.141309	0.123761	5.5359e-19	-0.0580271	0.0969585	6.69458e-19									-0.337602	0.198129	-0.196294	0.233606	No					p.Asn145*
N145Y	missense	1.08027	0.0747565	0.574913	1.23272	0.097658	6.61054e-05	1.14354	0.0751172	7.1358e-52	1.14354	uninformative				1.00755	0.105404	-0.0727156	0.129223	No					p.Asn145Tyr
F146A	missense	1.00138	0.107243	0.996026	1.33339	0.10785	6.39204e-06	1.16719	0.166005	2.85281e-12	1.16719	uninformative				1.01363	0.15588	0.0122574	0.189208	No					p.Phe146Ala
F146C	missense	1.07045	0.069462	0.608168	1.26199	0.107132	9.71519e-05	1.14885	0.0941836	6.5912e-34	1.14885	uninformative				0.900737	0.0982328	-0.169709	0.120311	No					p.Phe146Cys
F146D	missense	0.966926	0.0809771	0.868695	1.14918	0.107221	0.00394664	1.0445	0.0901137	9.03049e-31	1.0445	uninformative				1.01853	0.116753	0.0516039	0.142086	No					p.Phe146Asp
F146E	missense	1.09857	0.0875699	0.551109	1.47619	0.108097	7.06446e-09	1.28206	0.188732	1.50301e-11	1.28206	uninformative				0.941171	0.120439	-0.157403	0.14891	No					p.Phe146Glu
F146F	synonymous				1.04438	0.106654	0.0509393	1.04438	0.106654	2.09835e-22	1.04438	uninformative													p.Phe146=
F146G	missense	0.97816	0.0824792	0.920825	1.36952	0.107906	1.33659e-06	1.16766	0.195582	3.05902e-09	1.16766	uninformative				1.03485	0.11716	0.0566873	0.14328	No					p.Phe146Gly
F146H	missense	1.07401	0.0765784	0.633082	1.17724	0.107021	0.00168531	1.10897	0.0622773	3.065e-70	1.10897	uninformative				0.981306	0.111289	-0.0927061	0.135091	No					p.Phe146His
F146I	missense	1.0184	0.0803176	0.933673	0.947154	0.106951	0.283907	0.992706	0.0642241	2.03016e-53	0.992706	uninformative		Uncertain significance	Uncertain_significance	1.19077	0.115437	0.172372	0.140629	No					p.Phe146Ile
F146K	missense	1.12401	0.0793387	0.336404	1.14167	0.107152	0.00484649	1.13026	0.0637626	1.26875e-69	1.13026	uninformative				1.04271	0.112235	-0.0812981	0.137446	No					p.Phe146Lys
F146L	missense	0.98128	0.0757125	0.926469	1.24728	0.107055	0.000164375	1.10351	0.132562	1.31232e-16	1.10351	uninformative				1.03666	0.107074	0.0553798	0.131138	No					p.Phe146Leu
F146M	missense	0.922618	0.0962096	0.70599	1.22732	0.107145	0.000336377	1.07132	0.15231	2.79683e-12	1.07132	uninformative				1.09452	0.141614	0.171901	0.171204	No					p.Phe146Met
F146N	missense	0.966791	0.0797012	0.865455	1.25109	0.107385	0.000150041	1.09983	0.141859	1.32313e-14	1.09983	uninformative				1.24698	0.113162	0.280194	0.138412	No					p.Phe146Asn
F146P	missense	1.0435	0.108186	0.871372	1.24327	0.107186	0.000193044	1.14392	0.0998798	4.42036e-30	1.14392	uninformative				0.977628	0.148577	-0.0658757	0.183792	No					p.Phe146Pro
F146Q	missense	1.03288	0.0788692	0.865455	1.03316	0.106805	0.064735	1.03298	0.0634456	4.62625e-59	1.03298	uninformative				1.09191	0.113443	0.0590326	0.138165	No					p.Phe146Gln
F146R	missense	1.03825	0.0774937	0.836071	1.06802	0.107014	0.0309028	1.04849	0.0627652	4.53954e-62	1.04849	uninformative				1.01908	0.107733	-0.0191686	0.132709	No					p.Phe146Arg
F146S	missense	1.09321	0.0809298	0.539691	1.20416	0.107162	0.000732235	1.13351	0.064582	2.6459e-68	1.13351	uninformative				1.17844	0.114335	0.085222	0.140079	No					p.Phe146Ser
F146T	missense	0.983926	0.111732	0.962166	1.13488	0.107153	0.00585124	1.06256	0.0773367	1.40096e-42	1.06256	uninformative				1.054	0.157934	0.070071	0.193461	No					p.Phe146Thr
F146V	missense	1.16093	0.0835358	0.184341	1.04108	0.106965	0.0553702	1.11553	0.0658374	8.43422e-64	1.11553	uninformative				1.09031	0.118108	-0.0706224	0.144664	No					p.Phe146Val
F146W	missense	0.992618	0.0883088	0.97866	1.00493	0.106976	0.111776	0.997606	0.0681023	3.6412e-48	0.997606	uninformative				0.914354	0.120893	-0.0782636	0.149712	No					p.Phe146Trp
F146X	nonsense	0.0571289	0.0965203	4.15692e-21	-0.0444658	0.106734	2.43616e-15									-0.0982608	0.152128	-0.15539	0.180164	No					p.Phe146*
F146Y	missense	0.99484	0.0735473	0.984238	1.08552	0.106964	0.0204792	1.02395	0.0606035	1.87387e-63	1.02395	uninformative				1.04564	0.104598	0.0507958	0.127867	No					p.Phe146Tyr
R147A	missense	1.17348	0.0726983	0.0697486	1.22572	0.0815348	2.53502e-06	1.19662	0.0542616	2.61556e-106	1.19662	uninformative				1.10309	0.103508	-0.0703908	0.126487	No					p.Arg147Ala
R147C	missense	1.00972	0.0255289	0.878991	0.952359	0.080732	0.136861	1.00451	0.0243409	0	1.00451	uninformative		Uncertain significance	Uncertain_significance	1.02564	0.0361966	0.0159149	0.0442935	No			87.6196	3.24903	p.Arg147Cys
R147D	missense	1.05041	0.080484	0.783451	1.09818	0.0807229	0.00125203	1.07423	0.0569951	2.0831e-78	1.07423	uninformative				1.10534	0.111032	0.0549256	0.137134	No					p.Arg147Asp
R147E	missense	1.13497	0.0796143	0.275644	1.2754	0.0809298	9.40424e-08	1.20443	0.0702115	2.40544e-65	1.20443	uninformative				1.11666	0.110744	-0.0183149	0.136392	No					p.Arg147Glu
R147F	missense	0.982907	0.0811897	0.939655	1.02387	0.0808836	0.0194418	1.00347	0.0573013	5.22848e-68	1.00347	uninformative				0.846695	0.118554	-0.136212	0.14369	No					p.Arg147Phe
R147G	missense	0.951256	0.0843295	0.804037	1.24897	0.0809279	5.21054e-07	1.10106	0.148854	1.99748e-13	1.10106	uninformative				1.04466	0.123213	0.0934033	0.149308	No					p.Arg147Gly
R147H	missense	1.03139	0.0264096	0.521227	1.00939	0.0807578	0.0301804	1.02927	0.0251014	0	1.02927	uninformative		Uncertain significance	Uncertain_significance	1.01003	0.0372624	-0.0213587	0.0456723	No					p.Arg147His
R147I	missense	1.12959	0.0840812	0.345744	0.957779	0.0806858	0.120403	1.04206	0.0858924	1.46401e-33	1.04206	uninformative				1.07658	0.115761	-0.053012	0.143074	No					p.Arg147Ile
R147K	missense	0.889009	0.078437	0.403799	1.16749	0.0810916	5.45724e-05	1.02749	0.139241	2.2759e-13	1.02749	uninformative				0.885974	0.111345	-0.00303469	0.136199	No					p.Arg147Lys
R147L	missense	1.04833	0.0806359	0.795776	1.16327	0.0808397	6.40861e-05	1.10566	0.0574737	1.40788e-81	1.10566	uninformative				0.922976	0.116301	-0.125351	0.14152	No					p.Arg147Leu
R147M	missense	0.981806	0.0723067	0.925554	1.2116	0.0809053	4.80141e-06	1.09384	0.114861	2.83872e-21	1.09384	uninformative				1.11172	0.105254	0.129914	0.127697	No					p.Arg147Met
R147N	missense	1.08179	0.0785503	0.593528	1.31785	0.081152	5.36444e-09	1.19894	0.118025	5.40218e-24	1.19894	uninformative				0.912385	0.112744	-0.169408	0.137409	No					p.Arg147Asn
R147P	missense	0.934386	0.0797904	0.698777	1.41692	0.0816865	2.57045e-12	1.17534	0.241266	1.335e-06		uninformative				1.07516	0.113291	0.140775	0.138569	No					p.Arg147Pro
R147Q	missense	1.01455	0.0758567	0.947039	1.31748	0.081366	6.04828e-09	1.16459	0.15146	2.17549e-14	1.16459	uninformative				1.00829	0.111988	-0.00626404	0.135261	No					p.Arg147Gln
R147R	synonymous				1.1099	0.0572124	1.90263e-06	1.1099	0.0572124	6.50308e-83	1.1099	uninformative													p.Arg147=
R147S	missense	1.07617	0.0730497	0.592488	1.13251	0.0809342	0.000288332	1.10147	0.0542277	1.27998e-90	1.10147	uninformative				1.01712	0.104292	-0.0590522	0.127331	No					p.Arg147Ser
R147T	missense	1.02169	0.081181	0.919969	1.29286	0.081127	3.11629e-08	1.15729	0.135585	2.19538e-17	1.15729	uninformative				1.00823	0.112601	-0.0134597	0.138814	No					p.Arg147Thr
R147V	missense	1.07028	0.0828713	0.685181	1.25447	0.0807818	3.50411e-07	1.1633	0.0920897	3.00334e-36	1.1633	uninformative				0.976446	0.119159	-0.0938343	0.145143	No					p.Arg147Val
R147W	missense	1.06147	0.0831759	0.737109	1.19463	0.0812613	1.36418e-05	1.12923	0.0665725	6.1531e-64	1.12923	uninformative				1.04155	0.115118	-0.0199132	0.142022	No					p.Arg147Trp
R147X	nonsense	-0.161117	0.109421	1.33878e-24	-0.097495	0.0804773	3.00239e-29									0.154566	0.169816	0.315682	0.202016	No					p.Arg147*
R147Y	missense	0.982721	0.08771	0.944388	1.08532	0.0807636	0.00212897	1.03824	0.0594127	9.89848e-68	1.03824	uninformative				1.09698	0.117321	0.114263	0.146483	No					p.Arg147Tyr
F148A	missense	0.933765	0.115277	0.805707	1.42289	0.0905025	1.98863e-10	1.18354	0.244507	1.5594e-06	1.18354	uninformative				0.945799	0.160151	0.0120345	0.197325	No					p.Phe148Ala
F148C	missense	0.904446	0.0848151	0.550752	1.34892	0.0897665	2.08185e-08	1.12571	0.222234	4.95231e-07	1.12571	uninformative				0.921454	0.119902	0.0170081	0.146867	No					p.Phe148Cys
F148D	missense	1.01701	0.0891608	0.947039	1.10523	0.0897093	0.00290621	1.06085	0.0632392	1.40795e-62	1.06085	uninformative				0.997153	0.123612	-0.0198534	0.152412	No					p.Phe148Asp
F148E	missense	0.916282	0.0879149	0.640419	0.984312	0.0894813	0.0921658	0.949696	0.0627117	2.37805e-51	0.949696	uninformative				0.998082	0.127958	0.0818005	0.15525	No					p.Phe148Glu
F148F	synonymous				0.918677	0.0889286	0.325124	0.918677	0.0889286	9.2353e-25	0.918677	uninformative													p.Phe148=
F148G	missense	1.14839	0.0797337	0.207783	1.31408	0.0899055	1.82283e-07	1.22603	0.0826807	2.60923e-49	1.22603	uninformative				0.864149	0.114094	-0.284242	0.139194	No					p.Phe148Gly
F148H	missense	0.820418	0.0872048	0.142667	1.22924	0.0900505	1.76611e-05	1.02421	0.204408	6.5709e-07	1.02421	uninformative				0.991092	0.123389	0.170673	0.151095	No					p.Phe148His
F148I	missense	0.99761	0.0760457	0.994946	0.960043	0.0894774	0.155013	0.981855	0.0579454	8.32506e-64	0.981855	uninformative				1.11763	0.105865	0.12002	0.130347	No					p.Phe148Ile
F148K	missense	0.832953	0.0823121	0.151439	1.23428	0.0898175	1.30827e-05	1.03201	0.200659	3.2978e-07	1.03201	uninformative				1.00591	0.121519	0.172955	0.146773	No					p.Phe148Lys
F148L	missense	1.07346	0.0813339	0.661258	1.415	0.0902262	3.06241e-10	1.242	0.170752	4.96854e-13	1.242	uninformative				1.16169	0.115661	0.0882277	0.141395	No					p.Phe148Leu
F148M	missense	1.05644	0.0807706	0.75294	1.14962	0.0899706	0.000574812	1.09802	0.0601037	8.34387e-74	1.09802	uninformative				1.10023	0.113863	0.0437937	0.139602	No					p.Phe148Met
F148N	missense	0.922992	0.0778657	0.622871	1.33821	0.0907417	5.72972e-08	1.12799	0.207593	6.85753e-08	1.12799	uninformative				0.959932	0.107944	0.0369391	0.133098	No					p.Phe148Asn
F148P	missense	1.07847	0.0870528	0.662086	1.19944	0.0897993	6.77316e-05	1.13708	0.062504	3.31566e-73	1.13708	uninformative				1.19164	0.122023	0.113166	0.149893	No					p.Phe148Pro
F148Q	missense	0.965491	0.0895147	0.877682	1.04902	0.0895482	0.0173405	1.00724	0.0633083	1.75709e-56	1.00724	uninformative				0.889821	0.129677	-0.0756709	0.157572	No					p.Phe148Gln
F148R	missense	0.998273	0.0834142	0.995938	1.3878	0.0900297	1.82733e-09	1.19157	0.19476	1.23525e-09	1.19157	uninformative				1.17987	0.12027	0.181598	0.146365	No					p.Phe148Arg
F148S	missense	0.994849	0.0889246	0.987877	0.971295	0.0897222	0.123642	0.983177	0.0631593	3.74542e-54	0.983177	uninformative		Uncertain significance	Uncertain_significance	1.01967	0.126715	0.0248246	0.154804	No					p.Phe148Ser
F148T	missense	1.08471	0.0750126	0.550096	1.26357	0.089724	2.8578e-06	1.16737	0.089177	8.37237e-39	1.16737	uninformative				1.03107	0.103076	-0.0536351	0.127481	No					p.Phe148Thr
F148V	missense	0.878407	0.0814298	0.366863	1.36636	0.0899352	7.31284e-09	1.12089	0.243972	5.17322e-06		uninformative				0.96249	0.113894	0.084083	0.14001	No					p.Phe148Val
F148W	missense	0.835609	0.0746099	0.105307	1.3375	0.0899476	4.56636e-08	1.08404	0.25093	1.83176e-05		uninformative				0.816239	0.104482	-0.0193705	0.128386	No					p.Phe148Trp
F148X	nonsense	0.0672076	0.107854	7.23641e-17	-0.0056936	0.0891268	9.60095e-20									0.300373	0.167454	0.233165	0.199182	No					p.Phe148*
F148Y	missense	0.924966	0.0802371	0.647769	1.22342	0.0897848	2.2053e-05	1.07147	0.149202	9.72843e-13	1.07147	uninformative				1.05859	0.114783	0.133625	0.140047	No					p.Phe148Tyr
G149A	missense	1.15684	0.0837576	0.203422	1.37648	0.0967181	4.43343e-08	1.26133	0.109692	2.62069e-30	1.26133	uninformative				1.10613	0.119159	-0.0507011	0.145651	No					p.Gly149Ala
G149C	missense	0.863136	0.0845328	0.3105	1.20473	0.095183	0.000138672	1.03113	0.170775	2.02386e-09	1.03113	uninformative				1.08171	0.120676	0.218577	0.147338	No					p.Gly149Cys
G149D	missense	1.07107	0.0847837	0.689544	1.16775	0.0940383	0.000503665	1.11442	0.0629695	2.0787e-69	1.11442	uninformative				1.13618	0.123123	0.0651113	0.149491	No					p.Gly149Asp
G149E	missense	1.09741	0.0893289	0.566983	1.09812	0.0935572	0.0054148	1.09775	0.0646082	3.80883e-64	1.09775	uninformative				1.10994	0.122614	0.012537	0.151703	No					p.Gly149Glu
G149F	missense	0.815166	0.0888684	0.136269	1.30731	0.0937564	8.32331e-07	1.06033	0.246071	1.92455e-05		uninformative				0.843152	0.125887	0.027986	0.154094	No					p.Gly149Phe
G149H	missense	0.92758	0.0769754	0.646458	1.29489	0.093946	1.66379e-06	1.10729	0.183612	2.11734e-09	1.10729	uninformative				0.828115	0.109426	-0.0994647	0.133788	No					p.Gly149His
G149I	missense	0.945532	0.0795705	0.760691	1.31576	0.0938434	5.44515e-07	1.12731	0.185086	1.46311e-09	1.12731	uninformative				0.992034	0.114395	0.0465016	0.139348	No					p.Gly149Ile
G149K	missense	1.15749	0.0793658	0.165098	1.11224	0.0935422	0.00342738	1.13855	0.0605182	3.94663e-78	1.13855	uninformative				1.27874	0.109365	0.121242	0.135128	No					p.Gly149Lys
G149L	missense	0.984734	0.0773169	0.94415	1.00348	0.0933214	0.070123	0.992364	0.0595377	8.39744e-62	0.992364	uninformative				1.0175	0.112413	0.0327653	0.136435	No					p.Gly149Leu
G149M	missense	0.873857	0.0765049	0.29649	1.20201	0.0937689	0.000122662	1.03346	0.164017	3.91886e-10	1.03346	uninformative				0.960773	0.107386	0.0869155	0.131851	No					p.Gly149Met
G149N	missense	1.15021	0.0786496	0.190225	1.22198	0.0936359	5.07765e-05	1.1799	0.0602238	1.62664e-84	1.1799	uninformative				1.03787	0.109758	-0.112345	0.135028	No					p.Gly149Asn
G149P	missense	1.01688	0.0821043	0.941296	1.13463	0.0933355	0.00155358	1.06825	0.0616469	1.24593e-66	1.06825	uninformative				1.02744	0.1154	0.0105634	0.141627	No					p.Gly149Pro
G149Q	missense	0.959026	0.0770958	0.821269	1.23693	0.0934993	2.52154e-05	1.09295	0.138863	5.24609e-15	1.09295	uninformative				1.15279	0.109451	0.193766	0.133878	No					p.Gly149Gln
G149R	missense	0.945888	0.0867262	0.783869	1.19127	0.093582	0.000185322	1.06606	0.122667	5.71993e-18	1.06606	uninformative		Uncertain significance	Uncertain_significance	0.930738	0.123961	-0.0151503	0.151287	No					p.Gly149Arg
G149S	missense	1.15975	0.084355	0.196335	1.31209	0.0959245	1.15075e-06	1.22907	0.0758597	1.66586e-58	1.22907	uninformative				0.899531	0.118706	-0.260221	0.145626	No					p.Gly149Ser
G149T	missense	0.901468	0.0766359	0.469307	1.2478	0.0936371	1.56779e-05	1.07046	0.173116	8.22419e-10	1.07046	uninformative				0.765424	0.110898	-0.136044	0.134802	No					p.Gly149Thr
G149V	missense	0.959534	0.0786775	0.828709	1.09981	0.0936133	0.00516588	1.0205	0.0695333	2.43435e-48	1.0205	uninformative				0.980692	0.11176	0.0211578	0.136677	No					p.Gly149Val
G149W	missense	0.916058	0.0787766	0.579971				0.916058	0.0787766	5.83546e-31	0.916058	uninformative				0.862088	0.112973	-0.0539693	0.137726	No					p.Gly149Trp
G149X	nonsense	-0.156112	0.13884	9.6883e-16	-0.0428894	0.0932936	1.12237e-19									-0.125806	0.202286	0.0303055	0.24535	No					p.Gly149*
G149Y	missense	0.898645	0.0751505	0.437092	1.36997	0.0940392	2.6369e-08	1.13092	0.235636	1.91237e-06		uninformative				0.895705	0.107247	-0.00294003	0.130956	No					p.Gly149Tyr
N15A	missense	0.168899	0.10504	2.52019e-14	0.150494	0.0614912	6.42068e-27	0.155192	0.0530668	0.00383231	0.155192	very low	high confidence			1.25274	0.120038	1.08384	0.159507	Yes		2			p.Asn15Ala
N15C	missense	0.00381375	0.134001	8.74801e-13	0.203101	0.0609319	1.81433e-23	0.139194	0.093015	0.14063	0.139194	very low	high confidence			1.00039	0.148752	0.996572	0.200209	Yes		2			p.Asn15Cys
N15D	missense	0.071103	0.107801	9.43411e-17	0.297664	0.0613792	5.81214e-17	0.201716	0.111947	0.076016	0.201716	very low	high confidence	Uncertain significance	Uncertain_significance	1.10205	0.119905	1.03095	0.16124	Yes		2			p.Asn15Asp
N15E	missense	-0.150202	0.102018	1.25751e-27	0.283443	0.0617181	1.19579e-17	0.0742289	0.216689	0.737598	0.0742289	very low	high confidence			1.36896	0.120263	1.51917	0.157705	Yes		2			p.Asn15Glu
N15F	missense	0.0166644	0.104327	9.00073e-20	0.242224	0.0609974	1.03651e-20	0.145324	0.111656	0.200492	0.145324	very low	high confidence			0.91841	0.120716	0.901746	0.159551	Yes		2			p.Asn15Phe
N15G	missense	0.0379798	0.0966732	7.73617e-22	0.176433	0.0614248	4.96833e-25	0.127331	0.0662369	0.0582605	0.127331	very low	high confidence			1.2082	0.107136	1.17022	0.144305	Yes		2			p.Asn15Gly
N15H	missense	0.0578903	0.0987293	3.26065e-20	0.119631	0.0609241	7.99009e-30	0.102604	0.0518472	0.051205	0.102604	very low	high confidence			1.21992	0.112429	1.16203	0.149626	Yes		2			p.Asn15His
N15I	missense	0.250904	0.0973866	1.33006e-13	0.149428	0.0610574	2.3275e-27	0.178061	0.051731	0.000653494	0.178061	very low	high confidence	Likely pathogenic	Pathogenic	1.2161	0.112985	0.965191	0.149164	Yes		2			p.Asn15Ile
N15K	missense	0.0622711	0.0318184	7.80489e-188	0.140289	0.0621341	3.74448e-27	0.0830267	0.0344749	0.0174536	0.0830267	very low	high confidence	Conflicting between DNA changes	Pathogenic	1.15161	0.0363632	1.08933	0.0483187	Yes		2			p.Asn15Lys
N15L	missense	0.169586	0.115717	5.52829e-12	0.163926	0.0610608	2.94662e-26	0.165158	0.0540036	0.00248561	0.165158	very low	high confidence			1.04991	0.130953	0.880326	0.174755	Yes		2			p.Asn15Leu
N15M	missense	0.0445914	0.106484	4.79776e-18	0.145287	0.0608213	6.94155e-28	0.120516	0.0528133	0.0244006	0.120516	very low	high confidence			1.14852	0.115803	1.10393	0.157318	Yes		2			p.Asn15Met
N15N	synonymous				1.17404	0.0616999	5.82891e-08	1.17404	0.0616999	7.23061e-80	1.17404	uninformative										2			p.Asn15=
N15P	missense	0.255177	0.0971492	1.60415e-13	0.151822	0.06111	3.89401e-27	0.181123	0.0517272	0.000525321	0.181123	very low	high confidence			1.32117	0.116749	1.066	0.151883	Yes		2			p.Asn15Pro
N15Q	missense	-0.0957796	0.116673	1.22764e-19	0.161659	0.0612742	2.96792e-26	0.0520858	0.127287	0.688685	0.0520858	very low	high confidence			1.24811	0.128174	1.34389	0.173323	Yes		2			p.Asn15Gln
N15R	missense	0.204102	0.124892	1.19026e-09	0.0789627	0.0614789	1.27354e-32	0.103372	0.0551582	0.0648487	0.103372	very low	high confidence			0.994448	0.149392	0.790346	0.19472	Yes		2			p.Asn15Arg
N15S	missense	-0.0103236	0.0334876	1.01771e-196	0.213836	0.0610995	1.37e-22	0.0959305	0.111928	0.399634	0.0959305	very low	high confidence	Pathogenic/Likely pathogenic	Pathogenic	1.22036	0.0380002	1.23069	0.0506501	Yes	2	2	14.3056	0.205874	p.Asn15Ser
N15T	missense	0.0421554	0.117247	3.42789e-15	0.109172	0.0611474	1.84866e-30	0.0948419	0.0542171	0.0849581	0.0948419	very low	high confidence			1.29483	0.129239	1.25267	0.174498	Yes		2			p.Asn15Thr
N15V	missense	0.199021	0.105489	2.73237e-13	0.178848	0.0608473	2.64415e-25	0.183884	0.0527076	0.000550654	0.183884	very low	high confidence			1.04577	0.120719	0.846753	0.160315	Yes		2			p.Asn15Val
N15W	missense	-0.187365	0.124033	2.43323e-20	0.0692639	0.0612133	1.00691e-33	-0.0363775	0.126295	0.778513	-0.0363775	very low	high confidence			0.999139	0.139544	1.1865	0.186699	Yes		2			p.Asn15Trp
N15X	nonsense	-0.0296569	0.10854	5.2652e-20	-0.104547	0.0609568	9.26652e-51									-0.0463076	0.179259	-0.0166507	0.209559	No		2			p.Asn15*
N15Y	missense	0.0214859	0.105829	4.46079e-19	0.167226	0.0610296	4.92728e-26	0.120002	0.0682084	0.0831753	0.120002	very low	high confidence			1.07388	0.11817	1.05239	0.158632	Yes		2			p.Asn15Tyr
E150A	missense	0.954114	0.0790072	0.803023	1.36961	0.0908626	8.49262e-09	1.15944	0.207732	2.98816e-08	1.15944	uninformative				0.992734	0.109069	0.0386194	0.134678	No					p.Glu150Ala
E150C	missense	0.93223	0.0857747	0.712109	1.22282	0.0902779	2.52154e-05	1.07616	0.145289	1.85185e-13	1.07616	uninformative				0.988695	0.11984	0.0564648	0.147373	No					p.Glu150Cys
E150D	missense	1.08499	0.0749232	0.547465	1.31138	0.0906222	2.67994e-07	1.19245	0.113048	9.47738e-26	1.19245	uninformative		Uncertain significance	Uncertain_significance	0.860766	0.102377	-0.224228	0.126865	No					p.Glu150Asp
E150E	synonymous				0.903044	0.0895511	0.418375	0.903044	0.0895511	1.14538e-23	0.903044	uninformative													p.Glu150=
E150F	missense	0.973282	0.0760267	0.890044	1.2719	0.0902802	2.13359e-06	1.11862	0.149256	9.5913e-14	1.11862	uninformative				0.980857	0.107344	0.00757497	0.13154	No					p.Glu150Phe
E150G	missense	1.16684	0.0839668	0.164194	1.3327	0.0908612	8.32913e-08	1.24613	0.0828499	1.11451e-50	1.24613	uninformative				1.23778	0.11624	0.0709392	0.143395	No					p.Glu150Gly
E150H	missense	1.02274	0.0789142	0.913138	1.14308	0.0902915	0.000776605	1.07491	0.0596356	6.52271e-72	1.07491	uninformative				1.06241	0.110055	0.0396674	0.135423	No					p.Glu150His
E150I	missense	1.01364	0.084445	0.956967	1.37463	0.0905988	5.5554e-09	1.19264	0.18049	5.27289e-11	1.19264	uninformative				1.10343	0.120018	0.0897882	0.146749	No					p.Glu150Ile
E150K	missense	0.985499	0.0268093	0.816596	1.25429	0.0903415	5.4281e-06	1.10605	0.133679	1.999e-16	1.10605	uninformative		Pathogenic/Likely pathogenic	Pathogenic	0.960935	0.0377669	-0.0245644	0.046315	No			97.2727	2.25591	p.Glu150Lys
E150L	missense	0.955298	0.0859225	0.824945	0.952729	0.0902147	0.182583	0.954076	0.0622184	1.32443e-52	0.954076	uninformative				0.864951	0.122421	-0.0903475	0.149564	No					p.Glu150Leu
E150M	missense	0.885686	0.0817589	0.411743	1.42987	0.0910882	1.58803e-10	1.1563	0.272087	2.50624e-05		uninformative				0.847245	0.116494	-0.0384408	0.142321	No					p.Glu150Met
E150N	missense	0.969123	0.0839541	0.884091	1.1897	0.0905545	0.000119513	1.0768	0.11026	2.7144e-22	1.0768	uninformative				0.939912	0.12032	-0.0292116	0.146714	No					p.Glu150Asn
E150P	missense	0.900204	0.078555	0.477372	1.44198	0.090904	5.99737e-11	1.16916	0.270884	1.86436e-05		uninformative				0.869298	0.112683	-0.0309055	0.137362	No					p.Glu150Pro
E150Q	missense	1.07728	0.0880587	0.670626	1.17725	0.090478	0.000201219	1.12591	0.0631049	1.66158e-70	1.12591	uninformative				0.75573	0.131321	-0.321549	0.158112	No					p.Glu150Gln
E150R	missense	1.10257	0.0871663	0.527706	1.28712	0.0908572	1.10503e-06	1.19307	0.092261	6.57895e-38	1.19307	uninformative				0.912578	0.120692	-0.189989	0.148877	No					p.Glu150Arg
E150S	missense	1.15799	0.0890657	0.24155	1.20096	0.0906323	7.39603e-05	1.1791	0.0635256	4.12406e-76	1.1791	uninformative				1.03045	0.127223	-0.127536	0.155301	No					p.Glu150Ser
E150T	missense	1.12763	0.0829741	0.347113	1.24437	0.0903877	9.00827e-06	1.18102	0.0611247	2.88896e-82	1.18102	uninformative				0.878441	0.119645	-0.24919	0.145601	No					p.Glu150Thr
E150V	missense	0.951497	0.0773348	0.783451	1.46067	0.0909189	1.50077e-11	1.20384	0.254575	2.70382e-06		uninformative				1.00549	0.10543	0.0539913	0.130752	No					p.Glu150Val
E150W	missense	1.01081	0.0707882	0.959898	1.1957	0.0903376	8.87478e-05	1.09473	0.0920512	2.60575e-32	1.09473	uninformative				1.06359	0.101596	0.0527857	0.123826	No					p.Glu150Trp
E150X	nonsense	0.0218291	0.112406	4.63646e-17	-0.133783	0.0899191	1.75699e-25									-0.179385	0.187751	-0.201214	0.218828	No					p.Glu150*
E150Y	missense	0.9723	0.0724426	0.878549	1.17016	0.0903957	0.000267299	1.06384	0.0986564	7.69077e-27	1.06384	uninformative				1.04618	0.103323	0.0738812	0.126189	No					p.Glu150Tyr
N151A	missense	0.939945	0.0855261	0.751429	1.04904	0.087684	0.0151007	0.993133	0.0612248	1.22597e-58	0.993133	uninformative				0.856625	0.119454	-0.0833193	0.146915	No					p.Asn151Ala
N151C	missense	0.918567	0.0817455	0.619027	1.22677	0.0874719	1.10992e-05	1.0711	0.154093	5.02468e-12	1.0711	uninformative				0.783639	0.114187	-0.134928	0.140432	No					p.Asn151Cys
N151D	missense	0.971853	0.0803945	0.890044	0.980726	0.0872295	0.0913854	0.975928	0.0591164	1.1513e-60	0.975928	uninformative				0.995027	0.112071	0.0231748	0.137924	No					p.Asn151Asp
N151E	missense	0.989689	0.0832267	0.967586	1.28819	0.0876202	4.084e-07	1.13768	0.149248	3.62587e-14	1.13768	uninformative				1.05132	0.120284	0.0616314	0.14627	No					p.Asn151Glu
N151F	missense	0.956338	0.078508	0.811759	1.22148	0.0872024	1.37333e-05	1.08619	0.132541	3.83883e-16	1.08619	uninformative				0.99438	0.112704	0.0380415	0.137352	No					p.Asn151Phe
N151G	missense	1.034	0.0774551	0.8582	1.20322	0.0873963	3.52267e-05	1.11377	0.0844707	2.41052e-39	1.11377	uninformative				1.04398	0.109538	0.00997714	0.134156	No					p.Asn151Gly
N151H	missense	1.13866	0.0789057	0.249394	1.19966	0.0874732	4.24811e-05	1.16602	0.0585902	4.09175e-87	1.16602	uninformative				0.986467	0.111559	-0.152189	0.136644	No					p.Asn151His
N151I	missense	1.11558	0.0794536	0.384393	1.37986	0.0874567	1.04139e-09	1.24519	0.13212	7.23459e-21	1.24519	uninformative				1.06518	0.114529	-0.0503926	0.139391	No					p.Asn151Ile
N151K	missense	1.02386	0.077684	0.90894	1.35817	0.0879606	5.74256e-09	1.18847	0.167134	1.61514e-12	1.18847	uninformative				0.947735	0.11639	-0.076125	0.139934	No					p.Asn151Lys
N151L	missense	1.15695	0.0854426	0.217591	1.1388	0.0873134	0.000604783	1.14807	0.0610677	5.08169e-78	1.14807	uninformative				1.08601	0.11881	-0.0709426	0.146343	No					p.Asn151Leu
N151M	missense	0.995883	0.078144	0.988233	1.17337	0.0871915	0.000135963	1.08041	0.0886442	7.42268e-34	1.08041	uninformative				1.07588	0.111252	0.0799979	0.135954	No					p.Asn151Met
N151N	synonymous				1.11705	0.0868291	0.00133794	1.11705	0.0868291	1.54962e-37	1.11705	uninformative													p.Asn151=
N151P	missense	1.00231	0.0790338	0.994946	1.42121	0.0880983	6.8497e-11	1.20995	0.209442	9.66539e-09	1.20995	uninformative				1.13347	0.110314	0.131162	0.135704	No					p.Asn151Pro
N151Q	missense	1.03292	0.0846008	0.877183	1.03695	0.0873949	0.0210924	1.03487	0.0607856	2.14281e-64	1.03487	uninformative				0.979991	0.115418	-0.0529267	0.143103	No					p.Asn151Gln
N151R	missense	0.952278	0.0853162	0.811421	1.15064	0.0874779	0.00038127	1.05052	0.0991784	5.94714e-26	1.05052	uninformative				0.845526	0.122125	-0.106752	0.148975	No					p.Asn151Arg
N151S	missense	1.00122	0.0793795	0.996026	1.44577	0.0878466	9.00484e-12	1.2219	0.222269	4.80048e-08	1.2219	uninformative		Uncertain significance	Uncertain_significance	0.773886	0.115353	-0.227333	0.140027	No					p.Asn151Ser
N151T	missense	1.04127	0.0839307	0.836695	1.1534	0.0873077	0.000331034	1.09512	0.0605066	1.7445e-72	1.09512	uninformative				1.06466	0.117091	0.0233915	0.144065	No					p.Asn151Thr
N151V	missense	1.07307	0.0882268	0.695851	1.26105	0.0876423	1.89651e-06	1.16733	0.0939903	4.30207e-35	1.16733	uninformative				0.99035	0.125284	-0.0827177	0.153232	No					p.Asn151Val
N151W	missense	0.965792	0.0764196	0.854175	1.27555	0.0874324	7.98865e-07	1.11776	0.154853	7.44295e-13	1.11776	uninformative				0.985152	0.102989	0.0193598	0.128245	No					p.Asn151Trp
N151X	nonsense	0.125993	0.11502	2.62148e-13	-0.075647	0.0868781	3.7353e-24									-0.356347	0.171218	-0.48234	0.206265	No					p.Asn151*
N151Y	missense	0.844689	0.0799042	0.17855	1.25504	0.0872807	2.38727e-06	1.04836	0.20517	3.93069e-07	1.04836	uninformative				0.877413	0.112232	0.032724	0.137771	No					p.Asn151Tyr
H152A	missense	0.882756	0.0892329	0.454024	1.27411	0.0873223	8.39476e-07	1.07886	0.195676	4.38616e-08	1.07886	uninformative				0.909971	0.126989	0.0272151	0.155206	No					p.His152Ala
H152C	missense	1.0402	0.0905132	0.856327	1.17371	0.0869253	0.000127525	1.10934	0.0667161	1.62506e-61	1.10934	uninformative				1.00285	0.123749	-0.0373434	0.153318	No					p.His152Cys
H152D	missense	1.02581	0.0876434	0.912133	1.30374	0.0869433	1.28201e-07	1.16499	0.138963	7.99615e-17	1.16499	uninformative				1.01646	0.120865	-0.00935609	0.149298	No					p.His152Asp
H152E	missense	1.07645	0.0842352	0.659724	1.17755	0.0870175	0.000108967	1.12536	0.060523	2.26128e-76	1.12536	uninformative				1.01511	0.122096	-0.0613327	0.148334	No					p.His152Glu
H152F	missense	0.882732	0.0771995	0.355423	1.14382	0.0869032	0.000462947	1.01022	0.130506	1.45462e-14	1.01022	uninformative				0.909412	0.109521	0.0266796	0.133995	No					p.His152Phe
H152G	missense	0.938263	0.0814795	0.72893	1.01985	0.0868067	0.0330585	0.976475	0.0594088	3.73435e-60	0.976475	uninformative				1.08807	0.114272	0.149812	0.140346	No					p.His152Gly
H152H	synonymous				1.08961	0.0868228	0.00368744	1.08961	0.0868228	8.47286e-36	1.08961	uninformative													p.His152=
H152I	missense	0.873169	0.0781842	0.30904	1.06731	0.0869223	0.0079732	0.966524	0.0969987	3.82274e-23	0.966524	uninformative				1.00911	0.114742	0.135942	0.138847	No					p.His152Ile
H152K	missense	0.996902	0.0859581	0.993672	1.0937	0.0868137	0.00317854	1.04482	0.0610818	5.53144e-65	1.04482	uninformative				1.11192	0.119563	0.115021	0.147256	No					p.His152Lys
H152L	missense	0.924383	0.0783238	0.633082	1.11639	0.0871337	0.0014252	1.01659	0.0959266	5.6191e-26	1.01659	uninformative				0.877568	0.111599	-0.0468152	0.136341	No					p.His152Leu
H152M	missense	1.06754	0.0829623	0.701456	1.27079	0.0870974	9.47285e-07	1.16743	0.101612	2.92699e-30	1.16743	uninformative				1.27576	0.115441	0.20822	0.142159	No					p.His152Met
H152N	missense	1.00155	0.0833908	0.996026	1.15261	0.0874594	0.000350429	1.07478	0.0754943	1.36372e-45	1.07478	uninformative				1.0248	0.121157	0.0232521	0.147081	No					p.His152Asn
H152P	missense	0.999673	0.0813927	0.998081	1.13019	0.0869571	0.000813693	1.06134	0.0651612	4.15648e-59	1.06134	uninformative				0.951143	0.115963	-0.0485298	0.141677	No					p.His152Pro
H152Q	missense	1.04557	0.0899199	0.830994	0.979807	0.086775	0.0915928	1.01152	0.0624414	1.73096e-58	1.01152	uninformative				0.908828	0.124583	-0.136746	0.153644	No					p.His152Gln
H152R	missense	0.844486	0.0822856	0.197664	1.15313	0.0869594	0.000316854	0.997526	0.154315	1.36226e-10	0.997526	uninformative				1.00191	0.118375	0.157425	0.144165	No					p.His152Arg
H152S	missense	0.859052	0.0782405	0.230706	1.13888	0.0868207	0.000561533	0.996436	0.139891	1.48191e-12	0.996436	uninformative				0.887636	0.115044	0.0285837	0.139128	No					p.His152Ser
H152T	missense	1.02522	0.0795778	0.905334	1.25769	0.0871399	1.98694e-06	1.13874	0.116205	1.95529e-22	1.13874	uninformative				1.11422	0.111748	0.0889963	0.137187	No					p.His152Thr
H152V	missense	1.00072	0.0902745	0.996543	0.886701	0.0865801	0.510793	0.941332	0.0624866	7.81966e-51	0.941332	uninformative				0.928395	0.127868	-0.0723292	0.156524	No					p.His152Val
H152W	missense	0.870624	0.0822994	0.332046	1.13031	0.0868662	0.000798837	0.99898	0.129835	2.09122e-14	0.99898	uninformative				0.906724	0.118209	0.0361	0.144037	No					p.His152Trp
H152X	nonsense	0.0996013	0.108746	1.43067e-15	0.0575772	0.0864624	5.15018e-18									0.121554	0.178761	0.0219523	0.20924	No					p.His152*
H152Y	missense	1.01347	0.0805813	0.954802	1.23762	0.0870129	5.66812e-06	1.12314	0.11205	2.11172e-23	1.12314	uninformative				1.0061	0.111757	-0.00736228	0.137779	No					p.His152Tyr
A153A	synonymous				1.10044	0.099868	0.00863857	1.10044	0.099868	5.84727e-28	1.10044	uninformative													p.Ala153=
A153C	missense	0.96139	0.0858211	0.853522	1.26958	0.100263	2.22651e-05	1.11113	0.154034	7.70133e-13	1.11113	uninformative				0.985018	0.121055	0.0236282	0.14839	No					p.Ala153Cys
A153D	missense	0.975826	0.0823029	0.912133	1.00392	0.100239	0.0912046	0.987139	0.063609	7.81243e-54	0.987139	uninformative		Uncertain significance	Uncertain_significance	0.848021	0.12062	-0.127804	0.146024	No					p.Ala153Asp
A153E	missense	0.930838	0.102255	0.764154	1.08516	0.100153	0.0134027	1.00938	0.07715	9.18646e-39	1.00938	uninformative				1.18289	0.144505	0.252054	0.177025	No					p.Ala153Glu
A153F	missense	1.03793	0.083125	0.851047	1.16644	0.100319	0.0011651	1.09024	0.0640069	1.86082e-64	1.09024	uninformative				1.00841	0.117756	-0.0295123	0.144139	No					p.Ala153Phe
A153G	missense	0.951439	0.0778907	0.783995	1.16989	0.100391	0.00104378	1.05148	0.10884	7.5646e-22	1.05148	uninformative				0.916391	0.111799	-0.0350481	0.136257	No					p.Ala153Gly
A153H	missense	1.0182	0.07399	0.926469	1.32471	0.100332	1.83713e-06	1.16396	0.153074	4.1881e-14	1.16396	uninformative				1.02647	0.106347	0.0082776	0.129554	No					p.Ala153His
A153I	missense	1.00088	0.0840991	0.996543	0.81094	0.099882	0.890683	0.913552	0.0946598	8.32993e-22	0.913552	uninformative				0.959921	0.121803	-0.0409555	0.148015	No					p.Ala153Ile
A153K	missense	0.925828	0.0855562	0.676232	1.05078	0.100028	0.0319954	0.97862	0.0650175	9.48658e-51	0.97862	uninformative				0.977538	0.123715	0.0517098	0.150417	No					p.Ala153Lys
A153L	missense	0.883812	0.0793614	0.380141	0.953848	0.100024	0.225442	0.910869	0.0621698	3.50429e-48	0.910869	uninformative				0.824924	0.112835	-0.0588887	0.137949	No					p.Ala153Leu
A153M	missense	0.858787	0.0869847	0.308659	1.20062	0.100194	0.000344806	1.02609	0.170878	2.48e-09	1.02609	uninformative				0.893923	0.119376	0.0351366	0.147706	No					p.Ala153Met
A153N	missense	0.957466	0.0837849	0.830914	1.27129	0.100266	2.06829e-05	1.10954	0.156837	2.09467e-12	1.10954	uninformative				0.92956	0.120538	-0.027906	0.146797	No					p.Ala153Asn
A153P	missense	0.804871	0.0938671	0.136486	1.28423	0.10043	1.21331e-05	1.04322	0.239678	1.58286e-05	1.04322	uninformative				0.784051	0.138152	-0.02082	0.167024	No					p.Ala153Pro
A153Q	missense	0.792536	0.0763268	0.0294405	1.01523	0.100021	0.0716336	0.894501	0.110951	1.13582e-15	0.894501	uninformative				0.998314	0.108245	0.205778	0.132449	No					p.Ala153Gln
A153R	missense	0.880212	0.0856516	0.411743	1.00597	0.100026	0.0868523	0.933412	0.0650588	2.82316e-46	0.933412	uninformative				0.89096	0.121174	0.0107472	0.148389	No					p.Ala153Arg
A153S	missense	0.953664	0.0848391	0.814952	1.1311	0.100118	0.00356682	1.03442	0.0883618	2.34542e-31	1.03442	uninformative				1.00122	0.114015	0.0475613	0.142117	No					p.Ala153Ser
A153T	missense	0.823301	0.0790576	0.0987443	1.21648	0.100217	0.00019056	1.01507	0.196528	2.94068e-07	1.01507	uninformative				0.961878	0.114375	0.138576	0.139038	No					p.Ala153Thr
A153V	missense	0.76484	0.0952985	0.0571231	0.988244	0.100026	0.123057	0.874475	0.111683	7.22822e-15	0.874475	uninformative		Uncertain significance	Uncertain_significance	0.829329	0.129927	0.0644891	0.16113	No					p.Ala153Val
A153W	missense	0.90804	0.0830872	0.559201	1.1831	0.100235	0.000647683	1.03985	0.137409	5.52755e-14	1.03985	uninformative				0.836122	0.11831	-0.0719175	0.144571	No					p.Ala153Trp
A153X	nonsense	-0.0305495	0.110015	1.5175e-19	-0.00901504	0.0998523	4.49702e-16									0.0965561	0.171877	0.127106	0.204071	No					p.Ala153*
A153Y	missense	1.01056	0.079999	0.965775	1.24158	0.100424	7.35592e-05	1.1181	0.115237	5.04183e-22	1.1181	uninformative				1.02287	0.114375	0.0123148	0.139576	No					p.Ala153Tyr
I154A	missense	0.904641	0.0783716	0.506745	1.24392	0.0854415	2.66831e-06	1.07257	0.169632	3.4075e-10	1.07257	uninformative				0.782408	0.110963	-0.122233	0.135849	No					p.Ile154Ala
I154C	missense	0.774227	0.084364	0.0331125	1.16	0.0854469	0.000181445	0.966876	0.192887	6.50317e-07	0.966876	uninformative				0.805612	0.125163	0.0313849	0.15094	No					p.Ile154Cys
I154D	missense	0.944274	0.07722	0.743977	1.12833	0.0854127	0.000703726	1.03268	0.0919593	5.5672e-29	1.03268	uninformative				1.01394	0.110957	0.069668	0.135183	No					p.Ile154Asp
I154E	missense	0.844973	0.0898789	0.262452	1.06138	0.0852584	0.00832981	0.955045	0.108186	1.7117e-18	0.955045	uninformative				0.97649	0.129332	0.131517	0.157496	No					p.Ile154Glu
I154F	missense	0.966405	0.0800278	0.864561	1.23288	0.0853441	4.78071e-06	1.09799	0.133226	2.61654e-16	1.09799	uninformative				0.975183	0.111261	0.00877781	0.137053	No					p.Ile154Phe
I154G	missense	0.947676	0.0817107	0.778601	1.3832	0.088109	1.10237e-09	1.16419	0.217757	1.10903e-07	1.16419	uninformative				0.967953	0.120752	0.0202768	0.1458	No					p.Ile154Gly
I154H	missense	0.950024	0.0790923	0.782462	0.956458	0.0852347	0.146047	0.953001	0.0579767	3.66864e-60	0.953001	uninformative				0.955782	0.109071	0.00575789	0.134729	No					p.Ile154His
I154I	synonymous				0.959385	0.0848534	0.135213	0.959385	0.0848534	2.35375e-29	0.959385	uninformative													p.Ile154=
I154K	missense	0.959232	0.0831579	0.836755	1.09507	0.0852636	0.00253497	1.02585	0.067907	4.16576e-51	1.02585	uninformative				0.946897	0.116838	-0.0123346	0.14341	No					p.Ile154Lys
I154L	missense	1.06174	0.0733201	0.688199	1.01469	0.0852906	0.0347292	1.04175	0.0555998	1.64914e-77	1.04175	uninformative				1.09309	0.105906	0.0313504	0.128809	No					p.Ile154Leu
I154M	missense	1.03572	0.076627	0.846366	1.18972	0.0853113	4.39285e-05	1.10815	0.0768624	1.03203e-46	1.10815	uninformative				1.08925	0.109856	0.0535242	0.13394	No					p.Ile154Met
I154N	missense	0.829085	0.0885465	0.183387	1.49327	0.0857157	4.36529e-14	1.16155	0.332094	0.000532807		uninformative				0.788767	0.121398	-0.0403172	0.15026	No					p.Ile154Asn
I154P	missense	0.901902	0.0771929	0.477191	1.24134	0.0857819	3.36656e-06	1.06956	0.169705	3.88039e-10	1.06956	uninformative				0.876837	0.108466	-0.0250654	0.13313	No					p.Ile154Pro
I154Q	missense	1.03454	0.0755284	0.850708	0.941692	0.0851822	0.197763	0.993674	0.0565129	1.52799e-68	0.993674	uninformative				1.03229	0.106703	-0.00224692	0.130729	No					p.Ile154Gln
I154R	missense	0.96437	0.0857133	0.865936	1.1082	0.0854629	0.0015757	1.03643	0.071916	1.11917e-46	1.03643	uninformative				0.851327	0.120165	-0.113043	0.147602	No					p.Ile154Arg
I154S	missense	1.00199	0.0813108	0.994946	1.02597	0.0852092	0.0250397	1.01342	0.0588253	6.94529e-66	1.01342	uninformative				0.957176	0.110108	-0.0448149	0.136877	No					p.Ile154Ser
I154T	missense	0.963332	0.0865579	0.8634	1.40101	0.0855424	8.6389e-11	1.18237	0.21884	8.13155e-08	1.18237	uninformative				0.915578	0.121249	-0.0477536	0.148975	No					p.Ile154Thr
I154V	missense	1.20217	0.0770738	0.0381618	1.19739	0.0853802	3.04833e-05	1.20002	0.0572113	1.85062e-96	1.20002	uninformative				1.30043	0.10902	0.0982613	0.133513	No					p.Ile154Val
I154W	missense	0.998178	0.0793322	0.995523	1.1664	0.085297	0.000132389	1.07937	0.0840603	2.122e-37	1.07937	uninformative				1.0229	0.112189	0.0247255	0.137404	No					p.Ile154Trp
I154X	nonsense	0.00801763	0.104245	4.15211e-20	-0.0515494	0.0848949	5.71004e-24									-0.451958	0.165089	-0.459975	0.195247	No					p.Ile154*
I154Y	missense	1.10016	0.0773189	0.463688	1.17322	0.0854055	9.84331e-05	1.13307	0.057319	5.37435e-86	1.13307	uninformative				0.909184	0.108694	-0.190979	0.133389	No					p.Ile154Tyr
M155A	missense	1.0163	0.076643	0.938771	1.0028	0.0696806	0.0153408	1.00891	0.0515577	2.55135e-84	1.00891	uninformative				0.916572	0.106852	-0.099726	0.131497	No					p.Met155Ala
M155C	missense	1.03392	0.06864	0.836071	1.26706	0.0697539	1.1054e-09	1.15016	0.116572	1.01156e-22	1.15016	uninformative				0.960747	0.0949291	-0.0731686	0.117145	No					p.Met155Cys
M155D	missense	0.988468	0.0803173	0.962166	1.07874	0.0695413	0.000502503	1.04006	0.0525733	4.01026e-86	1.04006	uninformative				1.0667	0.113407	0.078229	0.138968	No					p.Met155Asp
M155E	missense	1.03573	0.0795991	0.853522	1.07433	0.0696143	0.000636517	1.0576	0.0524015	1.66587e-89	1.0576	uninformative				1.13739	0.112115	0.101658	0.137499	No					p.Met155Glu
M155F	missense	0.943956	0.0890946	0.783065	1.15077	0.0694204	7.18839e-06	1.0549	0.103133	2.63983e-24	1.0549	uninformative				1.0057	0.124403	0.0617437	0.153016	No					p.Met155Phe
M155G	missense	1.06287	0.0825169	0.726535	1.4935	0.0707475	3.58575e-20	1.28028	0.215308	3.53203e-09		uninformative				1.07164	0.114538	0.00877516	0.141166	No					p.Met155Gly
M155H	missense	0.811137	0.0809647	0.0791073	1.23908	0.0698977	1.28204e-08	1.02706	0.213961	1.90522e-06		uninformative				0.904773	0.12052	0.0936363	0.14519	No					p.Met155His
M155I	missense	0.977986	0.0797726	0.917531	0.869447	0.0687946	0.55416	0.916203	0.0537468	1.48244e-64	0.916203	uninformative				0.920595	0.108639	-0.0573909	0.134782	No					p.Met155Ile
M155K	missense	0.954117	0.0807928	0.808278	1.3448	0.069994	7.14722e-13	1.15154	0.19533	4.79843e-09	1.15154	uninformative				0.724756	0.115769	-0.229361	0.141173	No					p.Met155Lys
M155L	missense	1.04319	0.085375	0.831405	1.09066	0.0694815	0.00026524	1.07174	0.0538902	5.33278e-87	1.07174	uninformative				1.04756	0.116588	0.00437061	0.144505	No					p.Met155Leu
M155N	missense	0.957093	0.0869437	0.836071	0.940957	0.0693154	0.114703	0.947227	0.054199	9.61267e-68	0.947227	uninformative				0.887106	0.120273	-0.0699868	0.148408	No					p.Met155Asn
M155P	missense	0.984031	0.0770144	0.940751	1.37716	0.0699617	2.11826e-14	1.18191	0.196561	2.35906e-09	1.18191	uninformative				0.86857	0.113135	-0.115461	0.13686	No					p.Met155Pro
M155Q	missense	1.08119	0.0948672	0.682297	1.16865	0.0694975	2.2205e-06	1.13811	0.0560633	1.61451e-90	1.13811	uninformative				1.01839	0.129024	-0.0627975	0.160147	No					p.Met155Gln
M155R	missense	1.09761	0.0901368	0.570994	1.24515	0.0698353	7.55934e-09	1.18239	0.0729434	1.47269e-58	1.18239	uninformative				1.10837	0.12329	0.0107542	0.152725	No					p.Met155Arg
M155S	missense	0.949414	0.0828227	0.791076	0.892073	0.0691251	0.367879	0.915616	0.0530699	4.52017e-66	0.915616	uninformative				0.876421	0.11942	-0.0729934	0.14533	No					p.Met155Ser
M155T	missense	0.868426	0.0782973	0.282546	1.15271	0.0695395	6.55975e-06	1.01285	0.142126	1.44564e-12	1.01285	uninformative		Uncertain significance	Uncertain_significance	0.848401	0.109586	-0.0200252	0.134683	No					p.Met155Thr
M155V	missense	1.01937	0.0793318	0.926973	1.10962	0.0695047	9.27056e-05	1.07043	0.0522784	4.92063e-92	1.07043	uninformative				1.16894	0.110767	0.149564	0.136246	No					p.Met155Val
M155W	missense	0.965159	0.0705366	0.836071	1.26397	0.0695963	1.32528e-09	1.11479	0.149408	1.23309e-13	1.11479	uninformative				1.10146	0.100467	0.136298	0.122756	No					p.Met155Trp
M155X	nonsense	-0.0961324	0.11012	7.56008e-22	-0.0811768	0.0690656	6.67892e-38									0.0863204	0.17679	0.182453	0.208282	No					p.Met155*
M155Y	missense	0.866541	0.075022	0.239668	1.26217	0.0697413	1.68097e-09	1.06532	0.19781	8.94568e-08		uninformative				1.07269	0.108643	0.206146	0.132028	No					p.Met155Tyr
G156A	missense	1.0656	0.0803882	0.701035	1.22127	0.0704904	7.01114e-08	1.14823	0.0776868	5.30722e-49	1.14823	uninformative				1.03628	0.112357	-0.0293163	0.138153	No					p.Gly156Ala
G156C	missense	1.00628	0.0794499	0.980697	1.24934	0.0701053	6.1245e-09	1.13068	0.121496	2.20094e-20	1.13068	uninformative				0.999501	0.115802	-0.00677783	0.140436	No					p.Gly156Cys
G156D	missense	0.855935	0.085358	0.279024	1.1453	0.070198	1.29032e-05	1.00469	0.144623	5.16746e-12	1.00469	uninformative				0.795464	0.117581	-0.0604708	0.145298	No					p.Gly156Asp
G156E	missense	0.987935	0.0841422	0.962166	1.07991	0.0700146	0.000516649	1.04228	0.0538194	1.22659e-82	1.04228	uninformative				0.984275	0.120854	-0.00365985	0.14726	No					p.Gly156Glu
G156F	missense	0.967367	0.0726754	0.853522	1.32606	0.0703266	6.10979e-12	1.14718	0.179345	2.11815e-10	1.14718	uninformative				1.0252	0.103988	0.0578338	0.126867	No					p.Gly156Phe
G156G	synonymous				0.950719	0.0692399	0.0864196	0.950719	0.0692399	1.57536e-42	0.950719	uninformative													p.Gly156=
G156H	missense	0.927273	0.0856634	0.684977	1.13197	0.069915	2.73348e-05	1.0356	0.102171	6.78102e-24	1.0356	uninformative				0.842674	0.11927	-0.084599	0.146845	No					p.Gly156His
G156I	missense	0.948022	0.0762057	0.762225	0.995863	0.0696554	0.0198033	0.974087	0.0514139	3.3562e-79	0.974087	uninformative				1.13091	0.109486	0.182889	0.133396	No					p.Gly156Ile
G156K	missense	0.725562	0.0771909	0.00186986	1.08671	0.070137	0.000372617	0.907576	0.18057	6.06324e-07	0.907576	uninformative				0.903709	0.109871	0.178148	0.134276	No					p.Gly156Lys
G156L	missense	0.94542	0.079808	0.761139	1.15286	0.0698898	7.22849e-06	1.05272	0.103657	5.54594e-24	1.05272	uninformative				0.923981	0.115674	-0.0214394	0.140534	No					p.Gly156Leu
G156M	missense	0.977457	0.0875607	0.923624	1.12713	0.0697945	3.54061e-05	1.06163	0.0742524	5.72104e-46	1.06163	uninformative				1.0817	0.125029	0.104244	0.152641	No					p.Gly156Met
G156N	missense	0.860942	0.0813448	0.269239	1.17082	0.0698102	2.12779e-06	1.01869	0.154912	6.51882e-11	1.01869	uninformative				0.865307	0.118588	0.00436457	0.143806	No					p.Gly156Asn
G156P	missense	1.01304	0.0742752	0.951475	0.968452	0.0695883	0.0509368	0.989292	0.0507825	1.37421e-83	0.989292	uninformative				1.03631	0.10433	0.0232736	0.128069	No					p.Gly156Pro
G156Q	missense	0.92117	0.0842342	0.647769	1.17082	0.0703568	2.55027e-06	1.05029	0.124749	5.9164e-17	1.05029	uninformative				0.857579	0.118761	-0.0635907	0.145601	No					p.Gly156Gln
G156R	missense	1.03831	0.0897843	0.862313	0.961156	0.069694	0.0647086	0.990167	0.0550542	1.31983e-71	0.990167	uninformative				1.21479	0.130454	0.176474	0.158365	No					p.Gly156Arg
G156S	missense	1.0055	0.0869749	0.986436	1.32542	0.0704006	6.85289e-12	1.16953	0.159906	3.69092e-13	1.16953	uninformative				1.1661	0.124706	0.160603	0.15204	No					p.Gly156Ser
G156T	missense	1.03332	0.081315	0.868212	1.38641	0.0707047	1.45311e-14	1.21215	0.176528	9.0503e-12	1.21215	uninformative				1.0087	0.116283	-0.0246207	0.141894	No					p.Gly156Thr
G156V	missense	1.00682	0.0770902	0.976838	1.33674	0.0706949	2.74486e-12	1.17321	0.164954	1.59826e-12	1.17321	uninformative		Uncertain significance	Uncertain_significance	0.962331	0.105762	-0.0444865	0.130876	No					p.Gly156Val
G156W	missense	1.04977	0.0742402	0.766911	1.23835	0.0702051	1.58354e-08	1.14561	0.0942792	1.16302e-33	1.14561	uninformative				0.905232	0.106063	-0.144538	0.129465	No					p.Gly156Trp
G156X	nonsense	-0.101775	0.101556	1.15973e-25	-0.00570528	0.0692846	7.20424e-32									-0.333308	0.159333	-0.231532	0.188946	No					p.Gly156*
G156Y	missense	1.00877	0.0788382	0.971341	1.15352	0.0698493	6.83395e-06	1.08576	0.0722278	1.26408e-50	1.08576	uninformative				0.963187	0.110495	-0.0455808	0.135737	No					p.Gly156Tyr
V157A	missense	1.00219	0.0926878	0.995349	1.24917	0.0816437	6.47821e-07	1.12958	0.123432	9.23458e-20	1.12958	uninformative				1.0732	0.131046	0.0710146	0.160512	No					p.Val157Ala
V157C	missense	0.953191	0.0904496	0.826545	1.28395	0.0820295	8.06637e-08	1.12076	0.165363	1.67163e-11	1.12076	uninformative				0.946965	0.128281	-0.00622615	0.156963	No					p.Val157Cys
V157D	missense	0.875945	0.0778479	0.321623	0.892231	0.0811672	0.443276	0.883749	0.0561836	2.96654e-55	0.883749	uninformative				0.804608	0.109544	-0.0713369	0.134388	No					p.Val157Asp
V157E	missense	0.841416	0.0838123	0.196861	0.974095	0.0811665	0.0823702	0.9094	0.0663192	2.02381e-42	0.9094	uninformative				1.1759	0.114219	0.334489	0.14167	No					p.Val157Glu
V157F	missense	1.08189	0.0821194	0.618399	1.02134	0.0812686	0.0216573	1.0513	0.0577641	2.88141e-73	1.0513	uninformative				0.989091	0.11274	-0.0927996	0.139477	No					p.Val157Phe
V157G	missense	0.846077	0.0895216	0.264807	1.2019	0.0816571	1.00999e-05	1.02588	0.177901	1.02797e-08	1.02588	uninformative				0.928012	0.129432	0.0819356	0.157375	No					p.Val157Gly
V157H	missense	0.610889	0.0841025	1.97887e-05	0.813117	0.0807897	0.884477	0.713353	0.101105	2.39831e-12	0.713353	uninformative				0.839927	0.11343	0.229038	0.141208	No					p.Val157His
V157I	missense	0.813112	0.0892915	0.132779	1.18761	0.0811472	1.93663e-05	1.00221	0.18724	1.07154e-07	1.00221	uninformative		Likely benign	Benign	0.712282	0.131429	-0.100829	0.158892	No					p.Val157Ile
V157K	missense	0.370235	0.0886065	8.92284e-12	1.0393	0.0810559	0.0118844	0.705723	0.33453	0.0375913		conflicting				0.8185	0.12179	0.448265	0.150612	Yes					p.Val157Lys
V157L	missense	1.09324	0.0742258	0.485263	1.19979	0.0811807	1.00612e-05	1.14176	0.0547796	2.82977e-95	1.14176	uninformative				1.01684	0.104213	-0.0764054	0.127945	No					p.Val157Leu
V157M	missense	1.08479	0.0787298	0.573108	0.898847	0.0822355	0.404515	0.993334	0.092957	2.19028e-26	0.993334	uninformative				0.951209	0.110214	-0.133576	0.135445	No					p.Val157Met
V157N	missense	0.915877	0.0930516	0.66089	1.08285	0.0812302	0.00248645	1.00553	0.0832589	2.84077e-33	1.00553	uninformative				0.938831	0.132276	0.0229539	0.161727	No					p.Val157Asn
V157P	missense	0.814125	0.0874719	0.124535	1.02609	0.0809154	0.0181582	0.922712	0.105951	4.877e-18	0.922712	uninformative				0.892462	0.124351	0.0783361	0.152034	No					p.Val157Pro
V157Q	missense	1.10604	0.0827223	0.471287	1.00052	0.0818384	0.041861	1.05272	0.0581785	1.89454e-72	1.05272	uninformative				1.03142	0.119402	-0.0746198	0.145258	No					p.Val157Gln
V157R	missense	0.143492	0.101424	3.81909e-16	0.699269	0.0811866	0.138707	0.424706	0.277868	0.132293		conflicting				1.039	0.129098	0.895503	0.164175	Yes					p.Val157Arg
V157S	missense	0.978369	0.0835537	0.923056	0.979036	0.0814649	0.0736061	0.978711	0.0583289	1.31893e-62	0.978711	uninformative				1.06101	0.119525	0.0826378	0.145833	No					p.Val157Ser
V157T	missense	1.06745	0.0719787	0.647769	1.27087	0.0814742	1.54268e-07	1.16558	0.101646	3.76368e-30	1.16558	uninformative				1.01436	0.102525	-0.05309	0.125269	No					p.Val157Thr
V157V	synonymous				0.965752	0.0806678	0.0993435	0.965752	0.0806678	1.00901e-32	0.965752	uninformative													p.Val157=
V157W	missense	1.04653	0.0779173	0.79608	0.959908	0.0809159	0.115479	1.00486	0.056126	5.61238e-71	1.00486	uninformative				1.05259	0.109926	0.00605448	0.13474	No					p.Val157Trp
V157X	nonsense	-0.00998969	0.0993984	1.07829e-22	-0.116954	0.0806246	2.52596e-30									-0.00260253	0.158421	0.00738716	0.187022	No					p.Val157*
V157Y	missense	0.892786	0.0849341	0.482199	1.46556	0.0821563	4.36529e-14	1.17958	0.286386	4.4327e-05		uninformative				0.82791	0.119627	-0.0648765	0.146712	No					p.Val157Tyr
A158A	synonymous				0.98748	0.0859412	0.0735842	0.98748	0.0859412	2.89236e-30	0.98748	uninformative													p.Ala158=
A158C	missense	0.884197	0.0819486	0.404583	1.13227	0.0869188	0.000744797	1.00654	0.124028	7.37741e-16	1.00654	uninformative				0.948876	0.121048	0.0646792	0.146178	No					p.Ala158Cys
A158D	missense	0.315049	0.089297	1.56289e-13	0.861608	0.0865521	0.702145	0.58877	0.273279	0.0336853		conflicting				0.802167	0.119184	0.487118	0.148925	Yes					p.Ala158Asp
A158E	missense	0.906137	0.0844077	0.556925	1.00628	0.0863971	0.0465311	0.955042	0.0603764	7.47104e-56	0.955042	uninformative				1.00235	0.119918	0.0962113	0.146646	No					p.Ala158Glu
A158F	missense	1.0581	0.0846217	0.75935	1.12158	0.0867417	0.00110981	1.08906	0.0605722	1.46288e-71	1.08906	uninformative				0.99234	0.119106	-0.0657602	0.146107	No					p.Ala158Phe
A158G	missense	0.840318	0.0802304	0.163101	1.19658	0.0865629	4.08692e-05	1.01697	0.178124	1.43477e-08	1.01697	uninformative				0.870856	0.116019	0.0305383	0.141058	No					p.Ala158Gly
A158H	missense	0.82763	0.0919744	0.20302	1.31421	0.0867991	6.38842e-08	1.07187	0.243289	1.24456e-05		uninformative				0.662704	0.129138	-0.164926	0.158543	No					p.Ala158His
A158I	missense	0.991582	0.0858132	0.973608	1.01667	0.0862807	0.0349452	1.00406	0.0608437	1.27776e-60	1.00406	uninformative				1.10139	0.123892	0.109805	0.150709	No					p.Ala158Ile
A158K	missense	0.896556	0.0867093	0.518903	1.07662	0.086377	0.00552908	0.98675	0.0900342	1.12239e-27	0.98675	uninformative				0.990051	0.119341	0.0934957	0.147516	No					p.Ala158Lys
A158L	missense	0.986812	0.0807362	0.955816	1.29787	0.0868956	1.80745e-07	1.14068	0.155521	3.16705e-13	1.14068	uninformative				0.942236	0.117731	-0.0445762	0.142755	No					p.Ala158Leu
A158M	missense	1.02033	0.0860197	0.930566	1.14646	0.086388	0.000383364	1.08314	0.0630644	1.69153e-65	1.08314	uninformative				0.876386	0.122469	-0.143945	0.149659	No					p.Ala158Met
A158N	missense	0.953376	0.0930434	0.832951	1.22084	0.086688	1.25797e-05	1.08925	0.133717	5.75534e-16	1.08925	uninformative				0.94987	0.127836	-0.00350695	0.158112	No					p.Ala158Asn
A158P	missense	0.844715	0.0896921	0.260154	1.14415	0.0866597	0.000439416	0.995325	0.149714	4.02417e-11	0.995325	uninformative				1.098	0.131244	0.253287	0.158965	No					p.Ala158Pro
A158Q	missense	0.950893	0.089068	0.812835	1.22889	0.0867169	8.32646e-06	1.09063	0.138995	6.34607e-15	1.09063	uninformative				0.896062	0.125701	-0.0548303	0.154058	No					p.Ala158Gln
A158R	missense	0.940033	0.0872243	0.75935	1.1688	0.0867641	0.000154587	1.05459	0.114384	4.92024e-20	1.05459	uninformative				0.968324	0.116174	0.0282912	0.145274	No					p.Ala158Arg
A158S	missense	0.933677	0.0813244	0.701081	1.20119	0.0868032	3.41856e-05	1.06571	0.133743	2.41598e-15	1.06571	uninformative				0.777104	0.111631	-0.156573	0.138113	No					p.Ala158Ser
A158T	missense	1.00775	0.076686	0.972889	1.16789	0.0864436	0.000152074	1.08285	0.0799133	1.84062e-41	1.08285	uninformative				1.05318	0.105586	0.045428	0.130496	No					p.Ala158Thr
A158V	missense	1.05542	0.0780909	0.749917	1.11795	0.0863434	0.00121441	1.08356	0.057917	2.7452e-77	1.08356	uninformative				1.01103	0.111745	-0.0443987	0.136327	No					p.Ala158Val
A158W	missense	1.02196	0.075652	0.912896	1.4957	0.0878191	1.46384e-13	1.25673	0.236859	1.38125e-07		uninformative				0.945654	0.108749	-0.0763067	0.132475	No					p.Ala158Trp
A158X	nonsense	0.0837347	0.10928	6.14193e-16	0.0642578	0.0861633	7.71891e-18									-0.119245	0.168531	-0.20298	0.200861	No					p.Ala158*
A158Y	missense	0.9121	0.0805887	0.566983	0.950245	0.0863103	0.171887	0.929866	0.0589038	1.23059e-55	0.929866	uninformative				0.940139	0.113163	0.0280392	0.138926	No					p.Ala158Tyr
F159A	missense	1.10281	0.0878377	0.530723	1.42331	0.0870842	3.43547e-11	1.26327	0.160249	4.7562e-15	1.26327	uninformative				0.939789	0.122887	-0.163022	0.151052	No					p.Phe159Ala
F159C	missense	0.988349	0.0772693	0.960322	1.05215	0.0858135	0.0117694	1.01691	0.0574215	1.68926e-69	1.01691	uninformative				1.05872	0.109213	0.070376	0.133783	No					p.Phe159Cys
F159D	missense	-0.25677	0.134173	1.52122e-19	0.528208	0.0859369	0.000920005	0.142482	0.392431	0.722309		conflicting				0.22497	0.183476	0.48174	0.227301	No					p.Phe159Asp
F159E	missense	0.342114	0.10279	9.9839e-10	0.808431	0.0858875	0.851574	0.578692	0.233133	0.0142594	0.578692	uninformative				0.646466	0.141032	0.304352	0.174516	No					p.Phe159Glu
F159F	synonymous				1.02787	0.0855963	0.0243365	1.02787	0.0855963	6.5172e-33	1.02787	uninformative													p.Phe159=
F159G	missense	0.885301	0.0768104	0.366863	1.30404	0.0863668	1.03706e-07	1.09281	0.209361	2.19703e-07	1.09281	uninformative				0.99117	0.107289	0.105869	0.131949	No					p.Phe159Gly
F159H	missense	0.897812	0.0817058	0.488426	1.01947	0.0866299	0.0330423	0.955236	0.0607355	3.05254e-55	0.955236	uninformative				0.889395	0.11678	-0.00841733	0.142525	No					p.Phe159His
F159I	missense	1.04629	0.0878462	0.82253	1.23491	0.0861833	5.3151e-06	1.14137	0.094308	2.09126e-33	1.14137	uninformative				1.13467	0.122432	0.0883792	0.150687	No					p.Phe159Ile
F159K	missense	0.589436	0.0918336	4.09954e-05	1.2345	0.0866124	6.04256e-06	0.912692	0.322532	0.00515448		uninformative				0.870228	0.122359	0.280791	0.152987	No					p.Phe159Lys
F159L	missense	1.01926	0.0821031	0.931093	1.07973	0.086492	0.00502955	1.04792	0.0595468	1.17579e-68	1.04792	uninformative				1.2153	0.11681	0.196039	0.142778	No					p.Phe159Leu
F159M	missense	1.09899	0.087145	0.547201				1.09899	0.087145	3.92485e-36	1.09899	uninformative				0.891942	0.123843	-0.207049	0.151431	No					p.Phe159Met
F159N	missense	0.717048	0.0905105	0.00847591	1.14434	0.0859991	0.000394251	0.931626	0.213644	1.52713e-05	0.931626	uninformative				0.827891	0.124453	0.110843	0.153885	No					p.Phe159Asn
F159P	missense	0.269065	0.102523	7.65305e-12	0.872863	0.0860055	0.611288	0.573542	0.301888	0.0612827		conflicting				0.820559	0.135362	0.551494	0.169805	Yes					p.Phe159Pro
F159Q	missense	0.929558	0.0809125	0.673827	1.10834	0.0866661	0.00182472	1.01625	0.089351	1.09589e-29	1.01625	uninformative				1.08799	0.111612	0.158436	0.137855	No					p.Phe159Gln
F159R	missense	-0.121162	0.114048	2.36099e-21	0.0293322	0.0860139	1.80262e-19	-0.0272812	0.0729036	0.714256	-0.0272812	very low	high confidence			0.0846458	0.173133	0.205808	0.207321	No					p.Phe159Arg
F159S	missense	0.895173	0.0806643	0.462084	1.0893	0.0860021	0.00340995	0.989946	0.0970373	3.47581e-24	0.989946	uninformative				1.01316	0.11109	0.117987	0.137287	No					p.Phe159Ser
F159T	missense	1.08485	0.0805582	0.586548	0.913776	0.0859114	0.335225	1.00192	0.0854968	2.03348e-31	1.00192	uninformative				0.992081	0.117441	-0.0927683	0.142415	No					p.Phe159Thr
F159V	missense	0.979746	0.0768492	0.920825	1.22153	0.0862885	1.10075e-05	1.09746	0.120852	1.75722e-19	1.09746	uninformative				1.11395	0.106467	0.134206	0.131305	No					p.Phe159Val
F159W	missense	0.986646	0.0797831	0.954802	1.2682	0.0861491	8.34602e-07	1.12555	0.140766	1.93668e-15	1.12555	uninformative				1.00344	0.111928	0.0167952	0.137453	No					p.Phe159Trp
F159X	nonsense	0.140828	0.115678	9.17149e-13	-0.0377776	0.0857441	8.01335e-23									-0.0475804	0.172435	-0.188409	0.207642	No					p.Phe159*
F159Y	missense	0.990094	0.0757372	0.966318	1.15085	0.0860486	0.000301806	1.06528	0.0802086	6.7631e-40	1.06528	uninformative				1.05654	0.107774	0.0664461	0.131724	No					p.Phe159Tyr
A16C	missense	1.00581	0.0680378	0.977899	1.14541	0.0778537	8.49762e-05	1.07048	0.0696108	6.79945e-53	1.07048	uninformative				1.04701	0.0995278	0.0411964	0.120561	No					p.Ala16Cys
A16D	missense	1.05402	0.0729666	0.736711	1.39327	0.0780309	1.98888e-12	1.22251	0.169623	8.05608e-13	1.22251	uninformative				1.00132	0.106485	-0.0526935	0.129086	No					p.Ala16Asp
A16E	missense	1.00761	0.0684857	0.971341	1.48569	0.0778497	1.74083e-16	1.24522	0.239035	2.32295e-07		uninformative				1.01329	0.101196	0.00567896	0.122192	No					p.Ala16Glu
A16F	missense	1.04549	0.0630788	0.744286	1.35309	0.07745	4.92629e-11	1.19601	0.153764	1.08643e-14	1.19601	uninformative				1.11884	0.0937372	0.073352	0.112985	No					p.Ala16Phe
A16G	missense	0.948451	0.0688412	0.731975	1.53709	0.0797034	3.70478e-18	1.2414	0.294316	2.87996e-05		uninformative				0.874461	0.101995	-0.0739906	0.123053	No					p.Ala16Gly
A16H	missense	0.968362	0.0644119	0.836695	1.37907	0.0778282	6.29623e-12	1.17139	0.205343	1.47441e-08		uninformative				1.15352	0.0979257	0.185155	0.117211	No					p.Ala16His
A16I	missense	0.882528	0.0724283	0.309098	1.04644	0.0774384	0.00648895	0.962196	0.081926	1.5007e-31	0.962196	uninformative				0.812214	0.110378	-0.070314	0.132019	No					p.Ala16Ile
A16K	missense	1.00056	0.0718092	0.996543	1.00431	0.0773434	0.02771	1.00229	0.0526246	5.17425e-80	1.00229	uninformative				0.995772	0.10714	-0.00478849	0.128978	No					p.Ala16Lys
A16L	missense	1.06573	0.068328	0.634994	1.19719	0.077308	4.06318e-06	1.12649	0.065542	1.37957e-65	1.12649	uninformative				1.08674	0.103349	0.0210083	0.123894	No					p.Ala16Leu
A16M	missense	0.886158	0.0742575	0.349506	1.57345	0.0784853	1.57522e-20	1.22933	0.343645	0.000395397		uninformative				0.949176	0.11259	0.0630182	0.134873	No					p.Ala16Met
A16N	missense	0.921707	0.0658306	0.520957	1.43783	0.0778812	2.52035e-14	1.17809	0.258054	5.93411e-06		uninformative				1.01325	0.0952108	0.0915466	0.115753	No					p.Ala16Asn
A16P	missense	0.076061	0.0961061	1.69047e-20	0.15846	0.0767218	2.60513e-17	0.126388	0.0599592	0.0377441	0.126388	very low	high confidence			1.30582	0.112023	1.22976	0.147599	Yes					p.Ala16Pro
A16Q	missense	1.11507	0.0687611	0.285358	1.25036	0.0775654	1.45313e-07	1.17795	0.06748	1.36609e-67	1.17795	uninformative				1.05206	0.100501	-0.0630036	0.121773	No					p.Ala16Gln
A16R	missense	1.017	0.0684685	0.926408	1.01205	0.0770421	0.0210267	1.01481	0.0511784	1.65486e-86	1.01481	uninformative				1.02097	0.0991346	0.00397215	0.120481	No					p.Ala16Arg
A16S	missense	1.02964	0.0684195	0.860214	1.25936	0.0775439	7.80286e-08	1.1416	0.114826	4.77485e-23	1.1416	uninformative				1.02591	0.0998909	-0.00373066	0.121076	No					p.Ala16Ser
A16T	missense	0.997675	0.0729546	0.994946	1.32503	0.0774586	5.22072e-10	1.16032	0.163675	1.88638e-12	1.16032	uninformative				1.02128	0.106634	0.0236017	0.129202	No					p.Ala16Thr
A16V	missense	0.999381	0.0218856	0.994946	1.20263	0.0769242	2.60705e-06	1.08762	0.100738	6.66646e-27	1.08762	uninformative		Uncertain significance	Uncertain_significance	1.03887	0.0324896	0.0394857	0.0391734	No					p.Ala16Val
A16W	missense	0.966523	0.0797359	0.864561	1.20882	0.0774348	2.0836e-06	1.08842	0.121146	4.21991e-19	1.08842	uninformative				1.11126	0.116966	0.144737	0.141559	No					p.Ala16Trp
A16X	nonsense	0.0525552	0.0924535	4.68076e-23	-0.0610559	0.0766559	1.01864e-29									0.0230187	0.14197	-0.0295365	0.16942	No					p.Ala16*
A16Y	missense	1.02846	0.0716522	0.873358	1.31893	0.0777845	1.01637e-09	1.17212	0.145225	1.05747e-15	1.17212	uninformative				0.804545	0.109346	-0.223918	0.130731	No					p.Ala16Tyr
T160A	missense	0.97971	0.0808918	0.925774	1.42324	0.0665191	2.25915e-18	1.20386	0.221751	7.03949e-08		uninformative				0.98634	0.11278	0.00662999	0.13879	No					p.Thr160Ala
T160C	missense	0.977416	0.0830729	0.918207	1.33481	0.0664222	1.12853e-13	1.1596	0.178665	1.14808e-10	1.1596	uninformative				1.07508	0.122142	0.0976615	0.147715	No					p.Thr160Cys
T160D	missense	0.530167	0.101237	1.84958e-05	0.814862	0.0655183	0.876968	0.682975	0.141962	1.8062e-06	0.682975	uninformative				0.48921	0.135294	-0.0409569	0.168977	No					p.Thr160Asp
T160E	missense	0.861771	0.0808081	0.268863	1.07096	0.0663597	0.000408119	0.971449	0.104473	2.3652e-20	0.971449	uninformative				0.808744	0.11859	-0.0530271	0.143505	No					p.Thr160Glu
T160F	missense	0.0720086	0.100333	4.35311e-19	0.543832	0.0652741	3.45898e-05	0.314073	0.235832	0.190103		conflicting				0.271342	0.143266	0.199333	0.174906	No					p.Thr160Phe
T160G	missense	1.05981	0.0846531	0.749968	1.31104	0.0659446	1.07688e-12	1.19104	0.125489	3.84556e-21	1.19104	uninformative				1.04882	0.121018	-0.0109898	0.147687	No					p.Thr160Gly
T160H	missense	0.10751	0.106531	6.4388e-16	0.361657	0.065304	6.25208e-12	0.248521	0.126307	0.0525511	0.248521	very low	high confidence			-0.0816045	0.16363	-0.189115	0.195253	No					p.Thr160His
T160I	missense	0.919469	0.0755101	0.57931	0.919794	0.0651709	0.17187	0.919655	0.0493366	9.60429e-77	0.919655	uninformative				0.85002	0.107936	-0.0694493	0.131727	No					p.Thr160Ile
T160K	missense	0.0205047	0.110598	1.28446e-17	0.617623	0.0651357	0.00223481	0.325754	0.298484	0.283289		conflicting				-0.138109	0.160912	-0.158613	0.195255	No					p.Thr160Lys
T160L	missense	0.998976	0.0870465	0.996118	1.23243	0.0658307	2.72086e-09	1.12265	0.116522	9.74346e-22	1.12265	uninformative				0.980114	0.120504	-0.018862	0.148655	No					p.Thr160Leu
T160M	missense	1.05703	0.0775172	0.739097	1.0753	0.0652894	0.000255832	1.06772	0.0499369	4.11037e-100	1.06772	uninformative				1.07629	0.109597	0.0192574	0.13424	No					p.Thr160Met
T160N	missense	0.994954	0.0767807	0.985861	1.0517	0.0652908	0.000935737	1.02789	0.0497389	1.04209e-93	1.02789	uninformative				1.09435	0.106826	0.0993919	0.131557	No					p.Thr160Asn
T160P	missense	1.012	0.0730513	0.955761	1.16523	0.0661229	8.45023e-07	1.09176	0.0765491	9.47921e-46	1.09176	uninformative				1.1088	0.104246	0.0967984	0.127294	No					p.Thr160Pro
T160Q	missense	0.94607	0.075097	0.745713	1.18665	0.0653646	1.1348e-07	1.0692	0.120256	9.74837e-19	1.0692	uninformative				1.12003	0.101718	0.17396	0.126436	No					p.Thr160Gln
T160R	missense	0.055098	0.124096	2.35021e-13	0.14504	0.0650322	1.45893e-24	0.125662	0.0576019	0.031475	0.125662	very low	high confidence			-0.420612	0.192348	-0.47571	0.228905	No					p.Thr160Arg
T160S	missense	0.913057	0.0722191	0.51342	1.20755	0.0658149	2.43726e-08	1.0618	0.147237	7.81454e-13	1.0618	uninformative				1.01151	0.0988017	0.0984559	0.122382	No					p.Thr160Ser
T160T	synonymous				1.00266	0.0648948	0.00926067	1.00266	0.0648948	2.2409e-53	1.00266	uninformative											92.3212	2.95217	p.Thr160=
T160V	missense	1.17137	0.0780018	0.106715	0.93872	0.0653594	0.100759	1.05115	0.116262	2.52301e-19	1.05115	uninformative				1.26646	0.112738	0.0950871	0.137092	No					p.Thr160Val
T160W	missense	0.0890014	0.10077	2.68975e-18	0.247293	0.0651664	5.48105e-18	0.186809	0.0769141	0.0165088	0.186809	very low	high confidence			0.107202	0.153222	0.0182011	0.18339	No					p.Thr160Trp
T160X	nonsense	0.0668943	0.11644	1.15682e-14	0.0245595	0.0648973	1.17718e-33									-0.163633	0.168079	-0.230527	0.204472	No					p.Thr160*
T160Y	missense	0.0934499	0.105082	8.67467e-17	0.0293367	0.0653083	7.31372e-33	0.0472008	0.0554685	0.402979	0.0472008	very low	high confidence			-0.106853	0.159478	-0.200303	0.190985	No					p.Thr160Tyr
W161A	missense	0.960635	0.0932997	0.8642	1.27032	0.0899126	2.10668e-06	1.11648	0.154841	7.87007e-13	1.11648	uninformative				1.11313	0.131937	0.152494	0.161593	No		2			p.Trp161Ala
W161C	missense	0.850606	0.0810684	0.214839	0.993528	0.0891654	0.0735909	0.917245	0.071298	1.54936e-37	0.917245	uninformative				1.02872	0.115425	0.178119	0.14105	No		2			p.Trp161Cys
W161D	missense	0.839466	0.112807	0.399944	0.935655	0.0891136	0.24374	0.898694	0.0699271	1.8316e-37	0.898694	uninformative				0.85725	0.164083	0.0177842	0.19912	No		2			p.Trp161Asp
W161E	missense	0.952688	0.0910753	0.825317	1.05046	0.0891372	0.0161434	1.00262	0.0637037	2.57007e-55	1.00262	uninformative				0.933928	0.127647	-0.01876	0.156807	No		2			p.Trp161Glu
W161F	missense	0.971254	0.0947924	0.911238	1.0632	0.0889581	0.0108057	1.02014	0.0648674	3.11235e-55	1.02014	uninformative				1.09097	0.133219	0.119718	0.163502	No		2			p.Trp161Phe
W161G	missense	0.797517	0.0917179	0.104374	0.986542	0.0890048	0.0860482	0.893326	0.0945034	5.54205e-21	0.893326	uninformative				0.986175	0.129553	0.188658	0.158733	No		2			p.Trp161Gly
W161H	missense	0.91173	0.0856841	0.600098	1.1205	0.0889876	0.00153928	1.01473	0.104377	4.18499e-22	1.01473	uninformative				0.992356	0.121564	0.0806265	0.148727	No		2			p.Trp161His
W161I	missense	0.84837	0.0913349	0.291237	0.989369	0.0891886	0.0811639	0.920244	0.0704862	1.31713e-38	0.920244	uninformative				0.678124	0.133233	-0.170247	0.161533	No		2			p.Trp161Ile
W161K	missense	-0.00919813	0.11336	8.70844e-18	0.403187	0.088965	5.20331e-06	0.202979	0.206106	0.333113	0.202979	very low	moderate confidence			0.389755	0.149765	0.398953	0.18783	No		2			p.Trp161Lys
W161L	missense	0.969277	0.0806589	0.878991	1.37178	0.0894719	4.25045e-09	1.16867	0.201243	8.09274e-09	1.16867	uninformative				0.927765	0.114294	-0.0415121	0.139889	No		2			p.Trp161Leu
W161M	missense	0.818112	0.085401	0.123504	1.15042	0.0893671	0.000510343	0.983224	0.166152	4.19805e-09	0.983224	uninformative				0.861507	0.121307	0.043395	0.148354	No		2			p.Trp161Met
W161N	missense	1.03333	0.0881831	0.879484	0.879641	0.0891365	0.573744	0.957036	0.0768435	2.79608e-35	0.957036	uninformative				1.05205	0.122534	0.0187225	0.150967	No		2			p.Trp161Asn
W161P	missense	0.0317885	0.113279	1.65991e-16	0.0876038	0.0886891	6.09584e-16	0.0663925	0.0698323	0.350321	0.0663925	very low	high confidence			-0.0329673	0.169954	-0.0647557	0.204246	No		2			p.Trp161Pro
W161Q	missense	0.807099	0.0878563	0.10704	0.918055	0.0889261	0.328616	0.861906	0.0624986	6.92012e-43	0.861906	uninformative				0.966083	0.123738	0.158984	0.151756	No		2			p.Trp161Gln
W161R	missense	0.00554741	0.122229	4.44422e-15	0.11956	0.088926	1.29486e-14	0.0800996	0.0719088	0.273407	0.0800996	very low	high confidence	Likely pathogenic	Pathogenic	-0.124054	0.189709	-0.129601	0.225676	No	2	2	17.6863	0.279647	p.Trp161Arg
W161S	missense	0.852402	0.0865336	0.271065	1.42221	0.0905229	2.10459e-10	1.13668	0.284901	7.64542e-05		uninformative				0.996246	0.119577	0.143844	0.147603	No		2			p.Trp161Ser
W161T	missense	0.9637	0.0906299	0.871478	1.17626	0.0891393	0.000167779	1.07061	0.106278	1.27346e-23	1.07061	uninformative				0.935005	0.130777	-0.0286948	0.159112	No		2			p.Trp161Thr
W161V	missense	1.09902	0.0830267	0.519025	1.15109	0.0889592	0.000467655	1.12326	0.0606978	1.12985e-75	1.12326	uninformative				1.07217	0.116665	-0.0268532	0.143193	No		2			p.Trp161Val
W161X	nonsense	0.114363	0.119499	1.02779e-12	-0.0850417	0.0887214	1.13147e-23									-0.271701	0.17616	-0.386064	0.212867	No		2			p.Trp161*
W161Y	missense	0.902395	0.104157	0.647769	1.03104	0.0888558	0.0275723	0.976854	0.0675995	6.4005e-47	0.976854	uninformative				0.986284	0.146691	0.0838898	0.179908	No		2			p.Trp161Tyr
V162A	missense	0.816914	0.0816148	0.0969885	1.2554	0.0963844	1.94815e-05	1.03316	0.219222	2.92321e-06	1.03316	uninformative				0.918187	0.114781	0.101273	0.140839	No					p.Val162Ala
V162C	missense	0.934305	0.0739567	0.667136	1.16235	0.0966643	0.000866571	1.03983	0.113706	9.79363e-20	1.03983	uninformative				1.17948	0.106571	0.24517	0.129719	No					p.Val162Cys
V162D	missense	0.520913	0.101662	1.30872e-05	0.928027	0.0959825	0.315394	0.725849	0.203552	0.000412749	0.725849	uninformative		Likely pathogenic		0.904631	0.135516	0.383718	0.16941	No					p.Val162Asp
V162E	missense	0.923566	0.0959209	0.708945	1.25534	0.0962441	1.89871e-05	1.08936	0.165889	6.92457e-11	1.08936	uninformative				1.00176	0.137726	0.0781919	0.167837	No					p.Val162Glu
V162F	missense	0.876273	0.0805418	0.348068	1.16217	0.0958628	0.000789611	1.0145	0.142873	1.73765e-12	1.0145	uninformative				0.965189	0.110856	0.0889163	0.137026	No					p.Val162Phe
V162G	missense	1.06647	0.0840395	0.711921	1.04154	0.0960457	0.0322367	1.05566	0.0632463	5.68247e-62	1.05566	uninformative				0.997286	0.116548	-0.0691876	0.143687	No					p.Val162Gly
V162H	missense	0.896008	0.083633	0.491798	1.32851	0.0960011	5.01623e-07	1.10969	0.216233	3.49837e-07	1.10969	uninformative				1.00087	0.121092	0.104863	0.147166	No					p.Val162His
V162I	missense	0.946431	0.0934749	0.805816	1.25098	0.0958412	2.1309e-05	1.09797	0.152271	7.86417e-13	1.09797	uninformative				0.891684	0.12909	-0.0547462	0.159379	No					p.Val162Ile
V162K	missense	0.897981	0.0882286	0.536845	0.954879	0.095683	0.201642	0.924127	0.0648625	1.16878e-45	0.924127	uninformative				0.907013	0.129257	0.00903211	0.156498	No					p.Val162Lys
V162L	missense	0.994787	0.0841915	0.986496	1.40464	0.0962528	7.17114e-09	1.19706	0.204911	6.60082e-09	1.19706	uninformative				0.833081	0.121781	-0.161707	0.14805	No					p.Val162Leu
V162M	missense	0.910721	0.0933581	0.638364	1.2363	0.09604	4.22995e-05	1.07273	0.162788	5.94875e-11	1.07273	uninformative				0.660829	0.131756	-0.249892	0.161479	No					p.Val162Met
V162N	missense	0.99028	0.0939553	0.97269	1.1124	0.0958482	0.00426032	1.05012	0.0670957	1.00888e-54	1.05012	uninformative				1.06351	0.128362	0.0732267	0.159074	No					p.Val162Asn
V162P	missense	0.936584	0.095431	0.769877	1.04967	0.095894	0.0259577	0.992851	0.067643	2.38533e-48	0.992851	uninformative				0.909828	0.128695	-0.0267558	0.160217	No					p.Val162Pro
V162Q	missense	0.904272	0.0920038	0.59392	1.20992	0.0960827	0.000129942	1.05584	0.15282	6.73956e-12	1.05584	uninformative				1.00531	0.127965	0.101034	0.157606	No					p.Val162Gln
V162R	missense	-0.0372845	0.11889	3.89165e-17	0.0123641	0.0957367	1.45671e-16	-0.00716591	0.0745663	0.925319	-0.00716591	very low	high confidence			-0.172781	0.188731	-0.135497	0.223056	No					p.Val162Arg
V162S	missense	0.987155	0.0906764	0.962297	1.21873	0.0963144	9.39988e-05	1.10066	0.115763	3.28323e-21	1.10066	uninformative				0.959063	0.128552	-0.0280915	0.157314	No					p.Val162Ser
V162T	missense	0.921006	0.0846976	0.648165	1.04511	0.0959572	0.0292644	0.975352	0.0634998	8.97572e-53	0.975352	uninformative				1.1013	0.117404	0.180293	0.144767	No					p.Val162Thr
V162V	synonymous				0.966377	0.0954832	0.162995	0.966377	0.0954832	7.8939e-24	0.966377	uninformative													p.Val162=
V162W	missense	1.04792	0.0751435	0.78014	1.38268	0.0964328	2.81688e-08	1.20984	0.167293	6.74204e-13	1.20984	uninformative				0.907024	0.110704	-0.140894	0.133798	No					p.Val162Trp
V162X	nonsense	0.012732	0.113043	3.62268e-17	-0.0705348	0.0955151	5.76199e-20									0.320068	0.172989	0.307336	0.206649	No					p.Val162*
V162Y	missense	0.974817	0.084358	0.911661	1.38158	0.0965705	3.14729e-08	1.17548	0.203366	9.48837e-09	1.17548	uninformative				0.963175	0.120201	-0.0116422	0.146849	No					p.Val162Tyr
M163A	missense	0.971928	0.112134	0.925774	1.09382	0.074361	0.000564899	1.05659	0.0619727	1.41966e-64	1.05659	uninformative				1.08559	0.162554	0.113663	0.197479	No		0			p.Met163Ala
M163C	missense	0.953194	0.0774509	0.794272	1.58666	0.0786034	3.65741e-21	1.26978	0.316731	7.05317e-05		uninformative				0.913202	0.110789	-0.0399925	0.135177	No		0			p.Met163Cys
M163D	missense	0.290296	0.101164	1.69384e-11	0.95273	0.0735165	0.100955	0.625158	0.331197	0.0629543		conflicting				0.829547	0.137175	0.539252	0.170444	Yes		0			p.Met163Asp
M163E	missense	0.912553	0.0840903	0.594106	1.20468	0.0743386	1.00784e-06	1.06126	0.146038	5.21708e-13	1.06126	uninformative				1.1665	0.12244	0.253945	0.148535	No		0			p.Met163Glu
M163F	missense	0.996438	0.0890908	0.992498	1.23382	0.0735804	9.93295e-08	1.12045	0.118573	5.72735e-21	1.12045	uninformative				0.948659	0.12572	-0.0477794	0.154086	No		0			p.Met163Phe
M163G	missense	1.07337	0.0841245	0.673705	1.18401	0.0737731	3.19405e-06	1.13591	0.0554662	4.58131e-92	1.13591	uninformative				1.0331	0.120325	-0.0402609	0.146816	No		0			p.Met163Gly
M163H	missense	0.748968	0.0895941	0.0231534	0.999484	0.0733933	0.0239993	0.879496	0.125147	2.92079e-12	0.879496	uninformative				1.11595	0.125904	0.366986	0.154528	No		0			p.Met163His
M163I	missense	1.02175	0.0783172	0.916635				1.02175	0.0783172	1.48718e-38	1.02175	uninformative		Likely pathogenic	Pathogenic	1.05631	0.111628	0.0345574	0.136361	No		0			p.Met163Ile
M163K	missense	0.354886	0.123606	9.99179e-07	0.465872	0.0731555	2.34093e-06	0.437081	0.0629557	5.32444e-12	0.437081	low	moderate confidence			0.974964	0.173744	0.620078	0.213226	Yes		0			p.Met163Lys
M163L	missense	0.940015	0.0869194	0.757938	1.04105	0.0734263	0.00509684	0.998976	0.0560911	2.9151e-70	0.998976	uninformative				1.12167	0.122637	0.181657	0.150316	No		0			p.Met163Leu
M163N	missense	0.870238	0.0911104	0.399264	1.11137	0.0734531	0.000198673	0.99683	0.120416	1.92888e-16	0.99683	uninformative				0.93756	0.131546	0.0673221	0.160017	No		0			p.Met163Asn
M163P	missense	0.910925	0.0917874	0.631093	1.04297	0.0735417	0.00477785	0.988369	0.0650253	1.02106e-51	0.988369	uninformative				0.903475	0.123875	-0.00745045	0.154175	No		0			p.Met163Pro
M163Q	missense	1.00071	0.0854511	0.996543	1.25519	0.0755623	4.73641e-08	1.13107	0.127202	9.67095e-19	1.13107	uninformative				0.892084	0.119529	-0.108622	0.146932	No		0			p.Met163Gln
M163R	missense	0.120885	0.121829	4.1538e-12	0.104391	0.0730719	5.60012e-22	0.108755	0.0626644	0.0874304	0.108755	very low	high confidence			0.21962	0.182811	0.0987356	0.219686	No		0			p.Met163Arg
M163S	missense	1.0339	0.0776983	0.859772	1.26571	0.073737	9.44795e-09	1.1511	0.115899	5.2765e-23	1.1511	uninformative				0.868444	0.110185	-0.165459	0.134825	No		0			p.Met163Ser
M163T	missense	1.03398	0.0898916	0.879484	1.13056	0.0734578	7.12513e-05	1.09189	0.0568811	3.09979e-81	1.09189	uninformative				0.862873	0.123771	-0.171103	0.15297	No	0	0	91.7512	2.84655	p.Met163Thr
M163V	missense	1.01613	0.0867226	0.94824	1.03867	0.0736506	0.00576028	1.02922	0.0561376	2.56934e-74	1.02922	uninformative				1.04451	0.123056	0.0283831	0.150544	No		0			p.Met163Val
M163W	missense	1.01044	0.0819377	0.967276	1.19465	0.0752297	2.56011e-06	1.10541	0.0920613	6.59943e-33	1.10541	uninformative				1.16281	0.117487	0.15237	0.143237	No		0			p.Met163Trp
M163X	nonsense	0.124637	0.131156	1.67467e-10	-0.203583	0.0731562	2.61506e-43									0.215583	0.197688	0.0909465	0.237239	No		0			p.Met163*
M163Y	missense	0.662806	0.0989936	0.00323253	0.96366	0.0733227	0.0737251	0.820584	0.150247	5.8688e-08	0.820584	uninformative				1.18042	0.133395	0.517613	0.166114	Yes		0			p.Met163Tyr
A164C	missense	1.01723	0.0828533	0.940748	1.14285	0.0793068	0.000129942	1.08233	0.0627727	5.44098e-66	1.08233	uninformative				0.869295	0.118519	-0.147931	0.144608	No		2, 2			p.Ala164Cys
A164D	missense	0.205906	0.119442	1.98278e-10	-0.00692586	0.0790986	7.89009e-25	0.0806731	0.104739	0.449242	0.0806731	very low	high confidence			0.127611	0.177354	-0.0782951	0.213824	No		2, 2			p.Ala164Asp
A164E	missense	0.053672	0.037807	6.83352e-136	0.0979906	0.0791613	3.27774e-19	0.0619033	0.0341158	0.0739541	0.0619033	very low	high confidence	Pathogenic	Pathogenic	0.0449889	0.0569972	-0.00868307	0.0683963	No	2	2, 2	15.3649	0.228091	p.Ala164Glu
A164F	missense	0.321	0.097253	2.12598e-11	1.01909	0.0796824	0.0206197	0.67227	0.349036	0.0577814		conflicting				0.793726	0.129772	0.472725	0.162169	Yes		2, 2			p.Ala164Phe
A164G	missense	0.994982	0.0805586	0.986491	1.30672	0.0799966	7.28142e-09	1.151	0.155871	2.19389e-13	1.151	uninformative				1.04744	0.111225	0.0524548	0.137334	No		2, 2			p.Ala164Gly
A164H	missense	0.0400729	0.119208	8.61792e-15	0.0849705	0.0790545	6.48038e-20	0.0712565	0.0658837	0.287542	0.0712565	very low	high confidence			-0.18073	0.18948	-0.220803	0.22386	No		2, 2			p.Ala164His
A164I	missense	0.0936387	0.116391	6.46937e-14	0.39164	0.0788609	1.21542e-07	0.254934	0.148492	0.090917	0.254934	low	moderate confidence			0.415739	0.185033	0.322101	0.218596	No		2, 2			p.Ala164Ile
A164K	missense	-0.105378	0.155613	9.17751e-12	0.11553	0.0791308	2.3234e-18	0.0457119	0.102708	0.662709	0.0457119	very low	high confidence			0.205963	0.254401	0.311341	0.29822	No		2, 2			p.Ala164Lys
A164L	missense	-0.0851617	0.112453	1.20951e-20	0.424063	0.0790174	1.05905e-06	0.175737	0.254535	0.497723		very low versus low, conflicting	moderate confidence			0.096092	0.177117	0.181254	0.2098	No		2, 2			p.Ala164Leu
A164M	missense	0.854503	0.0869829	0.28545	1.16448	0.079654	4.66706e-05	1.01146	0.154975	9.04221e-11	1.01146	uninformative				0.717382	0.121989	-0.137121	0.149825	No		2, 2			p.Ala164Met
A164N	missense	0.0138125	0.112377	2.53068e-17	0.475436	0.0791972	2.23043e-05	0.251509	0.230709	0.283792	0.251509	low				0.0918033	0.17653	0.0779908	0.209264	No		2, 2			p.Ala164Asn
A164P	missense	0.511586	0.100272	6.03096e-06	0.975794	0.0795685	0.0730161	0.747701	0.232069	0.00143193	0.747701	uninformative				0.952386	0.138438	0.4408	0.170937	No		2, 2			p.Ala164Pro
A164Q	missense	-0.217368	0.129032	8.32552e-20	0.327422	0.079016	1.21702e-09	0.0645775	0.272228	0.816513		very low versus low, conflicting	moderate confidence			0.0522031	0.192302	0.269571	0.23158	No		2, 2			p.Ala164Gln
A164R	missense	0.0408178	0.114755	7.52961e-16	0.207847	0.0793119	4.16502e-14	0.144923	0.0809368	0.0778441	0.144923	very low	high confidence			-0.199033	0.181567	-0.239851	0.214791	No		2, 2			p.Ala164Arg
A164S	missense	0.904182	0.0854328	0.552444	1.12578	0.0798979	0.00032829	1.01704	0.110778	7.04015e-20	1.01704	uninformative				0.945496	0.121458	0.0413136	0.148495	No		2, 2			p.Ala164Ser
A164T	missense	0.942804	0.0856777	0.767753	1.25161	0.0798686	3.09011e-07	1.09876	0.154395	1.55062e-12	1.09876	uninformative				1.02614	0.121018	0.0833407	0.148277	No		2, 2			p.Ala164Thr
A164V	missense	0.878454	0.0262169	1.89126e-05	1.09927	0.0793952	0.000986452	0.976144	0.109672	8.96166e-19	0.976144	uninformative		Pathogenic/Likely pathogenic	Pathogenic	0.937718	0.037283	0.0592637	0.0455779	No	2	2, 2	85.0084	2.10067	p.Ala164Val
A164W	missense	0.0696977	0.118837	4.72906e-14	0.625922	0.0791311	0.0158419	0.354876	0.278022	0.209395		conflicting				0.0323664	0.176045	-0.0373312	0.212401	No		2, 2			p.Ala164Trp
A164X	nonsense	0.0154421	0.108598	2.15766e-18	-0.149698	0.0790754	1.31956e-33									0.384167	0.174475	0.368724	0.205512	No		2, 2			p.Ala164*
A164Y	missense	-0.118217	0.104694	6.55298e-25	0.189767	0.0790374	5.66199e-15	0.0434285	0.153802	0.782656	0.0434285	very low	high confidence			-0.28479	0.161189	-0.166574	0.192205	No		2, 2			p.Ala164Tyr
L165A	missense	0.986306	0.0866154	0.958408	1.19664	0.073727	1.39488e-06	1.09639	0.105055	3.0643e-25	1.09639	uninformative				1.02071	0.12158	0.0344044	0.149278	No					p.Leu165Ala
L165C	missense	0.966608	0.0782549	0.862313	1.15497	0.0737088	1.87946e-05	1.06262	0.0941623	2.99395e-29	1.06262	uninformative				0.945483	0.112509	-0.0211244	0.137048	No					p.Leu165Cys
L165D	missense	0.404752	0.10236	3.58009e-08	0.739439	0.0725877	0.259894	0.579877	0.167163	0.000592553	0.579877	uninformative				0.798672	0.141853	0.39392	0.174928	No					p.Leu165Asp
L165E	missense	0.414516	0.088439	2.39328e-10	0.761559	0.0726486	0.405498	0.591702	0.173483	0.000732931	0.591702	uninformative				0.973997	0.117034	0.559482	0.146691	Yes					p.Leu165Glu
L165F	missense	1.06863	0.0875534	0.714763	1.1969	0.072847	1.01861e-06	1.14196	0.0634756	1.20185e-71	1.14196	uninformative				0.828471	0.124445	-0.240157	0.152159	No					p.Leu165Phe
L165G	missense	1.06401	0.0885053	0.74362	1.19881	0.0728108	8.86728e-07	1.1408	0.0667393	6.74991e-65	1.1408	uninformative				1.08226	0.127747	0.0182469	0.155411	No					p.Leu165Gly
L165H	missense	0.893877	0.0904515	0.529387	1.6987	0.0792141	4.40999e-27	1.29747	0.402411	0.00142085		uninformative				1.09794	0.123215	0.204065	0.152851	No					p.Leu165His
L165I	missense	1.03289	0.0961762	0.89292	1.25035	0.0729447	2.17307e-08	1.15065	0.108352	4.44825e-26	1.15065	uninformative				1.18928	0.134288	0.156391	0.165176	No					p.Leu165Ile
L165K	missense	0.167875	0.119007	1.98198e-11	0.629409	0.0722969	0.00942691	0.408323	0.230564	0.0811425	0.408323	low				0.590385	0.158308	0.42251	0.198051	No					p.Leu165Lys
L165L	synonymous				1.00918	0.0723737	0.0155918	1.00918	0.0723737	8.32111e-44	1.00918	uninformative													p.Leu165=
L165M	missense	0.942189	0.0972238	0.796998				0.942189	0.0972238	5.64663e-22	0.942189	uninformative				1.05066	0.141952	0.10847	0.172055	No					p.Leu165Met
L165N	missense	0.992363	0.0993665	0.981621	1.0758	0.0725255	0.000978007	1.0468	0.0585813	1.03206e-70	1.0468	uninformative				1.06368	0.141402	0.0713196	0.172824	No					p.Leu165Asn
L165P	missense	0.576304	0.0920025	2.1917e-05	0.992694	0.0736088	0.0306501	0.788157	0.208163	0.000175336	0.788157	uninformative				0.827079	0.127319	0.250775	0.157081	No					p.Leu165Pro
L165Q	missense	0.656278	0.155342	0.103556	0.810426	0.0734709	0.846956	0.782248	0.066417	1.01653e-31	0.782248	uninformative				0.686465	0.22274	0.0301863	0.271559	No					p.Leu165Gln
L165R	missense	-0.111467	0.122487	2.00866e-18	-0.0596232	0.073691	6.12961e-32	-0.0734011	0.0631443	0.252946	-0.0734011	very low	high confidence			0.266956	0.175831	0.378423	0.214289	No					p.Leu165Arg
L165S	missense	0.975743	0.0836862	0.913113	1.02803	0.0752762	0.0102819	1.00464	0.0559661	2.42997e-71	1.00464	uninformative				1.03268	0.115884	0.0569372	0.142942	No					p.Leu165Ser
L165T	missense	1.00208	0.0965276	0.995845	1.05787	0.0727229	0.00228848	1.03767	0.0580837	1.11249e-70	1.03767	uninformative				1.04711	0.135308	0.0450317	0.166211	No					p.Leu165Thr
L165V	missense	0.992073	0.0813223	0.973608	1.13829	0.0729943	4.12607e-05	1.06957	0.0729741	3.23149e-48	1.06957	uninformative				0.93503	0.11699	-0.0570432	0.142478	No					p.Leu165Val
L165W	missense	0.956152	0.0928271	0.845239	0.999235	0.0735405	0.0244813	0.982622	0.0576433	1.4829e-64	0.982622	uninformative				1.11391	0.131445	0.157753	0.160918	No					p.Leu165Trp
L165X	nonsense	-0.0414233	0.126049	1.64713e-15	-0.197814	0.0723954	1.02016e-43									0.208711	0.192292	0.250134	0.229923	No					p.Leu165*
L165Y	missense	0.996515	0.088808	0.992882	0.988348	0.0726297	0.0328832	0.991621	0.056222	5.93852e-69	0.991621	uninformative				0.914689	0.12106	-0.0818258	0.150141	No					p.Leu165Tyr
A166A	synonymous				0.897025	0.0956115	0.485565	0.897025	0.0956115	1.0827e-20	0.897025	uninformative													p.Ala166=
A166C	missense	1.00821	0.0779172	0.972128	1.07555	0.0962182	0.0131926	1.03488	0.0605527	7.0608e-65	1.03488	uninformative				1.04147	0.10934	0.0332544	0.134262	No					p.Ala166Cys
A166D	missense	0.694303	0.0912021	0.00391444	0.801576	0.0958773	0.815835	0.74526	0.0660806	3.23573e-29	0.74526	uninformative				1.00171	0.125882	0.307403	0.155448	No					p.Ala166Asp
A166E	missense	0.961283	0.0957505	0.870742	0.85875	0.0960494	0.752123	0.910176	0.0678113	1.03479e-40	0.910176	uninformative				0.866988	0.130834	-0.094295	0.162129	No					p.Ala166Glu
A166F	missense	0.941872	0.0793012	0.739542	1.35014	0.0965522	1.82525e-07	1.14229	0.2041	2.74053e-08	1.14229	uninformative				1.14259	0.109534	0.20072	0.135227	No					p.Ala166Phe
A166G	missense	1.09684	0.0828811	0.531493	1.10952	0.096253	0.00484932	1.10224	0.0628058	2.71334e-68	1.10224	uninformative				1.07677	0.117955	-0.0200702	0.144162	No					p.Ala166Gly
A166H	missense	0.784786	0.0812511	0.035651	1.08741	0.096583	0.00967358	0.931595	0.151247	9.55878e-10	0.931595	uninformative				0.953267	0.114204	0.168481	0.140158	No					p.Ala166His
A166I	missense	1.01124	0.0905708	0.967586	1.03948	0.0962082	0.0342033	1.02451	0.0659461	6.04912e-54	1.02451	uninformative				0.895103	0.122494	-0.116133	0.152341	No					p.Ala166Ile
A166K	missense	0.24815	0.0973882	1.07973e-13	1.06138	0.0961161	0.0193265	0.654919	0.406617	0.11268		conflicting				1.29799	0.126825	1.04984	0.159903	Yes					p.Ala166Lys
A166L	missense	0.924174	0.0822823	0.654394	1.11534	0.0962692	0.0040526	1.01323	0.0953596	4.18568e-26	1.01323	uninformative				0.93863	0.123657	0.0144563	0.148531	No					p.Ala166Leu
A166M	missense	0.988162	0.0801828	0.961371	1.20201	0.0963687	0.000186399	1.0884	0.106715	3.56716e-24	1.0884	uninformative				1.0117	0.113604	0.0235337	0.139051	No					p.Ala166Met
A166N	missense	1.07101	0.0797768	0.666442	1.13654	0.0966814	0.00212351	1.09755	0.0615331	1.81567e-70	1.09755	uninformative				1.18864	0.113454	0.117631	0.138694	No					p.Ala166Asn
A166P	missense	0.591622	0.0946365	8.30489e-05	1.04163	0.0966673	0.0332379	0.816194	0.225004	0.000326339	0.816194	uninformative				1.03018	0.122936	0.438563	0.155143	Yes					p.Ala166Pro
A166Q	missense	0.870491	0.0925903	0.411743	1.12959	0.096365	0.00257912	0.998662	0.12954	1.8601e-14	0.998662	uninformative				0.892755	0.130154	0.0222634	0.159728	No					p.Ala166Gln
A166R	missense	0.275547	0.116411	3.05289e-09	0.21474	0.0958347	8.00199e-10	0.239303	0.0739879	0.00137241	0.239303	very low	high confidence			0.124728	0.178825	-0.150819	0.213377	No					p.Ala166Arg
A166S	missense	1.03793	0.0880509	0.860407	1.21783	0.0966436	0.000103131	1.12347	0.0898443	1.49343e-35	1.12347	uninformative				0.971975	0.122871	-0.0659509	0.151163	No					p.Ala166Ser
A166T	missense	0.943499	0.0811438	0.754117	1.13895	0.0962988	0.00187435	1.03435	0.0974844	4.90507e-26	1.03435	uninformative				1.01	0.11725	0.066505	0.14259	No					p.Ala166Thr
A166V	missense	0.938909	0.0740808	0.69823	1.1884	0.0961212	0.000307439	1.05614	0.124518	3.47186e-17	1.05614	uninformative		Likely pathogenic		0.982705	0.105539	0.0437965	0.128943	No					p.Ala166Val
A166W	missense	1.00469	0.0832453	0.988146	0.941878	0.0959695	0.252885	0.977722	0.0628843	4.99238e-54	0.977722	uninformative				0.961893	0.11777	-0.0427982	0.144221	No					p.Ala166Trp
A166X	nonsense	-0.0481489	0.109246	2.01191e-20	-0.206224	0.0961034	8.63796e-26									-0.0218183	0.178177	0.0263306	0.209002	No					p.Ala166*
A166Y	missense	0.814849	0.0798093	0.0815091	0.899333	0.0961097	0.473608	0.849329	0.0613997	3.88244e-43	0.849329	uninformative				1.07549	0.110115	0.260639	0.135996	No					p.Ala166Tyr
C167A	missense	0.902742	0.0927242	0.588365	1.10493	0.075553	0.000407944	1.01098	0.100841	2.07106e-23	1.01098	uninformative				0.942013	0.132127	0.0392713	0.161417	No		2, 2			p.Cys167Ala
C167D	missense	0.804611	0.0910555	0.119111	1.15849	0.074746	2.00268e-05	0.985373	0.1769	3.1833e-08	0.985373	uninformative				0.833253	0.133897	0.0286418	0.161924	No		2, 2			p.Cys167Asp
C167E	missense	0.892351	0.0922337	0.531493	1.07643	0.0745787	0.00131098	0.992389	0.0916896	4.98137e-27	0.992389	uninformative				0.94484	0.127529	0.0524883	0.157387	No		2, 2			p.Cys167Glu
C167F	missense	0.797022	0.0886512	0.0873561	0.976107	0.0737409	0.052286	0.893325	0.0892869	2.54182e-23	0.893325	uninformative				0.835444	0.125285	0.0384219	0.153478	No		2, 2			p.Cys167Phe
C167G	missense	1.06878	0.0863587	0.708945	1.06852	0.0740785	0.00172976	1.06863	0.0562263	1.10127e-79	1.06863	uninformative				0.905517	0.121646	-0.163259	0.149183	No		2, 2			p.Cys167Gly
C167H	missense	0.741508	0.110369	0.0774974	1.07207	0.074151	0.00149276	0.916897	0.164971	3.41382e-08	0.916897	uninformative				1.1251	0.146715	0.383588	0.183593	No		2, 2			p.Cys167His
C167I	missense	0.928345	0.0999256	0.746204	1.14026	0.0752685	6.33437e-05	1.04449	0.105465	6.99234e-23	1.04449	uninformative				1.02685	0.13882	0.0985011	0.171044	No		2, 2			p.Cys167Ile
C167K	missense	0.982141	0.0764234	0.931093	1.20125	0.0749209	1.52666e-06	1.09222	0.109555	3.628e-23	1.09222	uninformative				0.989136	0.107453	0.00699537	0.131858	No		2, 2			p.Cys167Lys
C167L	missense	1.10489	0.0844354	0.492272	1.0151	0.0744106	0.0151847	1.05435	0.0558258	1.01914e-78	1.05435	uninformative				1.05881	0.119756	-0.0460882	0.146529	No		2, 2			p.Cys167Leu
C167M	missense	1.03289	0.0851283	0.877682	1.06467	0.0761275	0.0027041	1.05055	0.0567466	9.92198e-76	1.05055	uninformative				0.905776	0.118434	-0.127116	0.145854	No		2, 2			p.Cys167Met
C167N	missense	0.835678	0.0903996	0.225142	1.19469	0.0742859	1.90059e-06	1.01888	0.17947	1.72808e-08	1.01888	uninformative				1.05444	0.124105	0.218762	0.153539	No		2, 2			p.Cys167Asn
C167P	missense	0.0288742	0.116863	1.11608e-15	0.162392	0.0738236	2.12673e-18	0.124308	0.0624133	0.049737	0.124308	very low	high confidence			0.247487	0.160837	0.218613	0.198811	No		2, 2			p.Cys167Pro
C167Q	missense	0.967323	0.0960434	0.893707	1.21479	0.0747722	5.98543e-07	1.0984	0.123518	9.61408e-19	1.0984	uninformative				0.943015	0.13006	-0.0243081	0.161678	No		2, 2			p.Cys167Gln
C167R	missense	0.900846	0.0879717	0.550726	1.00571	0.0744115	0.0210139	0.961976	0.056813	1.02012e-63	0.961976	uninformative				0.721788	0.123821	-0.179058	0.15189	No	2	2, 2	52.859	0.532952	p.Cys167Arg
C167S	missense	1.18195	0.112104	0.308783	1.24786	0.0741352	4.46671e-08	1.2278	0.0618367	9.8307e-87	1.2278	uninformative				1.00679	0.157428	-0.175153	0.193264	No		2, 2			p.Cys167Ser
C167T	missense	0.9723	0.0904678	0.909656	1.02076	0.0739388	0.0118037	1.00135	0.0572504	7.55622e-68	1.00135	uninformative				1.03221	0.128399	0.0599059	0.157069	No		2, 2			p.Cys167Thr
C167V	missense	1.30055	0.0897637	0.0039636	0.92755	0.0742342	0.194464	1.11064	0.186468	3.32711e-09	1.11064	uninformative				1.23735	0.124026	-0.0631987	0.153101	No		2, 2			p.Cys167Val
C167W	missense	0.0327471	0.101695	4.29697e-20	0.116583	0.0737713	6.73051e-21	0.0876771	0.0597142	0.148196	0.0876771	very low	high confidence	Pathogenic	Pathogenic	0.422045	0.150667	0.389298	0.181776	No	2	2, 2	17.5439	0.178039	p.Cys167Trp
C167X	nonsense	0.047302	0.11106	1.30231e-16	-0.0876857	0.0737422	7.17449e-34									0.137941	0.17225	0.0906395	0.20495	No		2, 2			p.Cys167*
C167Y	missense	0.818397	0.0938817	0.181824	0.562489	0.0736185	0.000617571	0.683811	0.127782	1.0782e-07	0.683811	uninformative				1.07096	0.129979	0.252561	0.160338	No		2, 2	48.5924	0.311902	p.Cys167Tyr
A168A	synonymous				0.854815	0.0639583	0.675215	0.854815	0.0639583	2.21508e-40	0.854815	uninformative													p.Ala168=
A168C	missense	0.787229	0.0841899	0.0491676	1.09057	0.0644439	8.3793e-05	0.943739	0.151595	6.32246e-10	0.943739	uninformative				0.866781	0.123294	0.0795511	0.149297	No					p.Ala168Cys
A168D	missense	0.196616	0.119574	1.24366e-10	0.180997	0.0641194	9.2727e-23	0.184486	0.0565078	0.00123421	0.184486	very low	high confidence			-0.243468	0.185419	-0.440084	0.220631	No					p.Ala168Asp
A168E	missense	0.0670053	0.115824	8.45041e-15	0.260235	0.0645452	1.48858e-17	0.187553	0.0936035	0.0483713	0.187553	very low	high confidence			0.380525	0.178377	0.31352	0.212681	No					p.Ala168Glu
A168F	missense	-0.0260451	0.119785	1.43458e-16	0.175705	0.0640782	3.81193e-23	0.100214	0.0976288	0.313065	0.100214	very low	high confidence			0.29578	0.166988	0.321825	0.205508	No					p.Ala168Phe
A168G	missense	1.02789	0.0873103	0.903337	1.2385	0.0658208	1.55516e-09	1.14101	0.105015	3.16464e-27	1.14101	uninformative				1.06354	0.123275	0.035644	0.151063	No					p.Ala168Gly
A168H	missense	0.296422	0.0982215	6.06148e-12	0.193127	0.0644694	9.89201e-22	0.224229	0.0538966	3.70324e-05	0.224229	very low	high confidence			0.25882	0.160437	-0.0376017	0.188116	No					p.Ala168His
A168I	missense	0.439968	0.109917	1.92098e-06	0.849174	0.0641876	0.73735	0.654299	0.204371	0.00153537	0.654299	uninformative				0.892397	0.160301	0.452429	0.194366	No					p.Ala168Ile
A168K	missense	0.302481	0.113844	5.53028e-09	0.215432	0.0641665	1.75199e-20	0.236419	0.0558988	2.73991e-05	0.236419	very low	high confidence			-0.0359254	0.175684	-0.338407	0.209345	No					p.Ala168Lys
A168L	missense	0.134647	0.112955	1.66636e-13	0.511937	0.0640632	2.57803e-06	0.334762	0.188296	0.0799757	0.334762	low				0.0849774	0.1861	-0.0496694	0.217696	No					p.Ala168Leu
A168M	missense	0.442544	0.109198	1.82398e-06	0.107799	0.0641969	7.29157e-28	0.263517	0.166966	0.120132	0.263517	low	moderate confidence			0.313449	0.160542	-0.129095	0.194159	No					p.Ala168Met
A168N	missense	-0.0538562	0.110065	2.39876e-20	0.823755	0.0642714	0.975728	0.389498	0.438782	0.382988		conflicting				0.706003	0.136831	0.759859	0.175605	Yes					p.Ala168Asn
A168P	missense	-0.123001	0.125377	5.46326e-18	0.144521	0.0642445	3.51626e-25	0.0324256	0.131995	0.810058	0.0324256	very low	high confidence	Uncertain significance	Uncertain_significance	0.390642	0.193962	0.513643	0.230956	No					p.Ala168Pro
A168Q	missense	-0.132463	0.107064	1.85815e-24	0.106375	0.0641912	5.6528e-28	0.00232705	0.118426	0.984465	0.00232705	very low	high confidence			0.144958	0.165075	0.27742	0.196755	No					p.Ala168Gln
A168R	missense	0.131832	0.0998126	4.78825e-17	0.217087	0.064518	3.59513e-20	0.191963	0.0541839	0.000449981	0.191963	very low	high confidence			0.0125388	0.14497	-0.119293	0.176008	No					p.Ala168Arg
A168S	missense	1.03271	0.085085	0.877802	1.20663	0.0667391	4.14465e-08	1.12768	0.0865941	2.02575e-38	1.12768	uninformative				1.17854	0.118255	0.145833	0.145683	No					p.Ala168Ser
A168T	missense	0.946204	0.027651	0.177932	1.062	0.0656132	0.000574285	0.988812	0.0558405	1.74501e-69	0.988812	uninformative		Uncertain significance	Uncertain_significance	0.974188	0.0389454	0.0279839	0.0477632	No					p.Ala168Thr
A168V	missense	0.869512	0.0876035	0.368768	1.05302	0.0645883	0.000766738	0.970811	0.0912584	3.66004e-26	0.970811	uninformative		Uncertain significance		0.943052	0.122617	0.0735397	0.150696	No					p.Ala168Val
A168W	missense	0.0709786	0.116032	1.21544e-14	0.286314	0.0643093	3.55699e-16	0.200305	0.105467	0.0613617	0.200305	very low	high confidence			0.248717	0.179506	0.177739	0.213742	No					p.Ala168Trp
A168X	nonsense	0.0340062	0.125927	1.55814e-13	-0.00968883	0.0640591	2.10959e-37									0.148074	0.189903	0.114068	0.227861	No					p.Ala168*
A168Y	missense	0.297987	0.115447	7.31765e-09	0.110089	0.0643384	1.39312e-27	0.179587	0.0907117	0.0511181	0.179587	very low	high confidence			0.151954	0.164931	-0.146034	0.201321	No					p.Ala168Tyr
A169A	synonymous				1.06156	0.0794266	0.00456405	1.06156	0.0794266	2.21404e-40	1.06156	uninformative										0			p.Ala169=
A169C	missense	1.05759	0.0731463	0.713321	0.940679	0.0788978	0.167772	1.00288	0.058338	1.30062e-65	1.00288	uninformative				1.06921	0.102595	0.0116158	0.126	No		0			p.Ala169Cys
A169D	missense	0.299548	0.0940443	7.91081e-13	0.282284	0.0781999	1.84983e-11	0.289341	0.0601283	1.79653e-06	0.289341	low	high confidence			0.862755	0.117475	0.563206	0.150481	Yes		0			p.Ala169Asp
A169E	missense	0.828607	0.0948821	0.229032	0.678545	0.0799978	0.079742	0.744903	0.0745278	2.81189e-23	0.744903	uninformative				0.993977	0.130992	0.165371	0.161745	No		0			p.Ala169Glu
A169F	missense	1.03287	0.089492	0.884091	1.05185	0.0778707	0.00554563	1.04367	0.0587449	6.27358e-70	1.04367	uninformative				0.902873	0.125573	-0.13	0.154199	No		0			p.Ala169Phe
A169G	missense	0.954629	0.092412	0.836695				0.954629	0.092412	9.26667e-25	0.954629	uninformative				1.10701	0.123227	0.152385	0.154029	No		0			p.Ala169Gly
A169H	missense	0.664653	0.0887556	0.000793895	0.884482	0.0778156	0.480305	0.778712	0.109836	1.87887e-12	0.778712	uninformative				1.20255	0.119896	0.537898	0.149173	Yes		0			p.Ala169His
A169I	missense	1.04414	0.0791573	0.811421	1.15195	0.0782807	6.62991e-05	1.09864	0.0556602	9.55775e-86	1.09864	uninformative				1.05219	0.110554	0.0080493	0.135971	No		0			p.Ala169Ile
A169K	missense	0.0956149	0.102645	1.89143e-17	0.604051	0.0776709	0.00633847	0.354261	0.254179	0.170104		conflicting				0.906623	0.131313	0.811008	0.166671	Yes		0			p.Ala169Lys
A169L	missense	1.00035	0.0784785	0.997993	1.13914	0.0777452	0.000114207	1.07016	0.06939	3.45194e-53	1.07016	uninformative				0.930652	0.108586	-0.0697005	0.133977	No		0			p.Ala169Leu
A169M	missense	1.06106	0.0832423	0.739542	1.35438	0.0792912	1.26517e-10	1.20882	0.146656	2.5963e-16	1.20882	uninformative				1.03363	0.119711	-0.0274354	0.145808	No		0			p.Ala169Met
A169N	missense	0.744741	0.083942	0.011174	0.909942	0.0780303	0.30936	0.83024	0.0825494	1.50042e-23	0.83024	uninformative				1.30235	0.111256	0.557611	0.13937	Yes		0			p.Ala169Asn
A169P	missense	-0.0347109	0.124213	9.44518e-16	0.117445	0.0775741	5.8072e-19	0.0722931	0.0695086	0.306627	0.0722931	very low	high confidence	Pathogenic	Pathogenic	0.349316	0.180576	0.384027	0.219172	No	0	0	26.0258	0.133112	p.Ala169Pro
A169Q	missense	0.849007	0.0830666	0.225142	1.24455	0.0804483	5.89967e-07	1.04732	0.197772	1.45945e-07	1.04732	uninformative				0.868723	0.114856	0.0197159	0.141746	No		0			p.Ala169Gln
A169R	missense	0.149665	0.11449	9.17149e-13	0.198972	0.0776474	4.63581e-15	0.183438	0.0642624	0.00477409	0.183438	very low	high confidence			0.415746	0.151313	0.266081	0.189746	No		0			p.Ala169Arg
A169S	missense	0.856245	0.086807	0.293356	1.2081	0.0780549	2.61587e-06	1.03422	0.175916	5.29017e-09	1.03422	uninformative				1.03756	0.122963	0.181312	0.150517	No		0			p.Ala169Ser
A169T	missense	0.841251	0.0991005	0.317702	1.26695	0.0783463	6.25854e-08	1.05843	0.212806	7.94658e-07	1.05843	uninformative		Uncertain significance	Uncertain_significance	0.768905	0.139939	-0.072346	0.171476	No		0			p.Ala169Thr
A169V	missense	0.893688	0.0831212	0.472471	1.23177	0.0789747	8.15286e-07	1.06372	0.169037	4.12566e-10	1.06372	uninformative				0.757726	0.122244	-0.135962	0.147826	No		0			p.Ala169Val
A169W	missense	0.889586	0.0795937	0.417213	1.26157	0.0803128	1.87285e-07	1.07542	0.185992	9.38176e-09	1.07542	uninformative				0.903775	0.114696	0.0141888	0.139608	No		0			p.Ala169Trp
A169X	nonsense	0.184594	0.107341	2.66565e-13	-0.123269	0.0776964	5.81047e-33									-0.0640131	0.162862	-0.248607	0.195055	No		0			p.Ala169*
A169Y	missense	0.951405	0.0769644	0.782462	0.994158	0.077769	0.0390262	0.972559	0.0547043	5.05952e-70	0.972559	uninformative				0.992399	0.108047	0.0409932	0.132656	No		0			p.Ala169Tyr
T17A	missense	0.88691	0.0707179	0.318724	0.537732	0.0683841	5.43883e-05	0.711856	0.174589	5.29222e-05	0.711856	uninformative				1.163	0.101333	0.276091	0.123569	No		2, 4			p.Thr17Ala
T17C	missense	0.942963	0.0650624	0.671003	1.17463	0.0685035	1.02895e-06	1.0578	0.115828	1.09816e-19	1.0578	uninformative				0.921715	0.0945523	-0.0212483	0.114775	No		2, 4			p.Thr17Cys
T17D	missense	0.494555	0.0792275	1.13828e-09	0.219706	0.0683489	5.96302e-18	0.35421	0.137394	0.0108962	0.35421	low	moderate confidence			1.17247	0.0989327	0.677914	0.126747	Yes		2, 4			p.Thr17Asp
T17E	missense	0.37875	0.102591	8.53197e-09	0.227135	0.067606	6.64284e-18	0.283306	0.0732204	0.000125613	0.283306	low	high confidence			1.30828	0.133148	0.929531	0.168087	Yes		2, 4			p.Thr17Glu
T17F	missense	0.0899241	0.0920793	1.42181e-21	0.111599	0.0677497	6.79856e-25	0.103986	0.0545701	0.0605174	0.103986	very low	high confidence			1.10708	0.105414	1.01716	0.139967	Yes		2, 4			p.Thr17Phe
T17G	missense	0.78084	0.070765	0.00931759	0.775032	0.0685287	0.486768	0.777843	0.0492287	9.81727e-56	0.777843	uninformative				1.02459	0.103462	0.24375	0.125348	No		2, 4			p.Thr17Gly
T17H	missense	0.150877	0.0975326	4.51508e-17	0.191021	0.0684538	1.59145e-19	0.177773	0.0560307	0.00169416	0.177773	very low	high confidence			1.2397	0.113946	1.08882	0.149988	Yes		2, 4			p.Thr17His
T17I	missense	0.342932	0.0820885	1.23603e-14	0.282459	0.067839	7.59232e-15	0.306999	0.0522929	5.55608e-09	0.306999	low	high confidence			1.07333	0.106504	0.730397	0.134468	Yes		2, 4			p.Thr17Ile
T17K	missense	0.181001	0.0308865	2.56858e-152	0.294089	0.0676791	2.52035e-14	0.221512	0.0542231	5.11983e-05	0.221512	very low	high confidence	Likely pathogenic	Pathogenic	1.19242	0.0362226	1.01142	0.0476031	Yes		2, 4			p.Thr17Lys
T17L	missense	0.321289	0.085445	1.98633e-14	0.0839922	0.0676268	7.38508e-27	0.196893	0.118509	0.101826	0.196893	very low	high confidence			1.17116	0.100262	0.849876	0.131732	Yes		2, 4			p.Thr17Leu
T17M	missense	0.281511	0.027782	5.96356e-145	0.263227	0.0672753	4.43054e-16	0.278847	0.0256786	3.3811e-27	0.278847	low	high confidence	Pathogenic	Pathogenic	1.14663	0.0344467	0.865122	0.044254	Yes	2, 4	2, 4	12.0586	0.226484	p.Thr17Met
T17N	missense	0.882975	0.0678069	0.262119	0.812207	0.0681378	0.852961	0.847763	0.0480633	5.85394e-69	0.847763	uninformative				1.15271	0.100273	0.269738	0.121047	No		2, 4			p.Thr17Asn
T17P	missense	0.10393	0.0942645	4.48607e-20	0.0887017	0.067718	1.82856e-26	0.0938855	0.0549976	0.0927565	0.0938855	very low	high confidence			1.31181	0.105279	1.20788	0.141314	Yes		2, 4			p.Thr17Pro
T17Q	missense	0.571903	0.100386	0.000103892	0.254424	0.0676971	2.32643e-16	0.40451	0.158504	0.0117296	0.40451	low				1.11097	0.134602	0.539071	0.167914	Yes		2, 4			p.Thr17Gln
T17R	missense	0.0316841	0.118198	2.85296e-15	0.220001	0.0682956	5.83234e-18	0.150552	0.0908586	0.102704	0.150552	very low	high confidence			1.10971	0.136186	1.07803	0.180326	Yes		2, 4			p.Thr17Arg
T17S	missense	1.09322	0.0733071	0.476964	1.14647	0.0685271	7.22849e-06	1.12164	0.0500606	1.24049e-109	1.12164	uninformative				0.999772	0.107655	-0.0934497	0.130244	No		2, 4			p.Thr17Ser
T17V	missense	0.934753	0.0659118	0.622587	1.08397	0.067966	0.000278838	1.00844	0.0746048	2.88557e-41	1.00844	uninformative				1.0716	0.0973085	0.136843	0.11753	No		2, 4			p.Thr17Val
T17W	missense	0.0435894	0.100435	3.90295e-20	0.114426	0.0676937	9.62012e-25	0.0922983	0.0561338	0.105364	0.0922983	very low	high confidence			0.903243	0.11315	0.859654	0.151295	Yes		2, 4			p.Thr17Trp
T17X	nonsense	-0.1424	0.0919446	2.42321e-33	-0.0971385	0.0673607	4.05362e-41									-0.00317733	0.141677	0.139223	0.168897	No		2, 4			p.Thr17*
T17Y	missense	0.172374	0.0954325	5.93809e-17	0.0497485	0.0677687	3.78052e-29	0.0926528	0.0584842	0.118754	0.0926528	very low	high confidence			1.08605	0.115717	0.913673	0.149992	Yes		2, 4			p.Thr17Tyr
P170A	missense	1.03391	0.0903691	0.880707	1.30996	0.0741177	3.02458e-10	1.17678	0.137939	2.27949e-17	1.17678	uninformative				1.12776	0.129856	0.0938428	0.158206	No		0, 0			p.Pro170Ala
P170C	missense	1.02001	0.0732675	0.917843	1.27277	0.0706502	1.10237e-09	1.14714	0.126379	1.8225e-19	1.14714	uninformative				0.975069	0.101218	-0.0449429	0.124953	No		0, 0			p.Pro170Cys
P170D	missense	-0.13798	0.121914	2.03379e-19	0.0650359	0.0699124	1.88967e-26	-0.0119039	0.0984898	0.906164	-0.0119039	very low	high confidence			0.29107	0.20125	0.429049	0.235297	No		0, 0			p.Pro170Asp
P170E	missense	-0.101747	0.109872	3.84185e-22	0.133102	0.0688292	8.58826e-23	0.0312929	0.116381	0.792733	0.0312929	very low	high confidence			0.374135	0.149737	0.475881	0.185723	No		0, 0			p.Pro170Glu
P170F	missense	0.741077	0.0910912	0.0206179	0.841699	0.0689693	0.833551	0.805034	0.0549863	4.08809e-48	0.805034	uninformative				0.961616	0.126486	0.220539	0.155873	No		0, 0			p.Pro170Phe
P170G	missense	0.928855	0.0884039	0.70599	0.956639	0.0707781	0.078812	0.945786	0.0552517	4.4723e-65	0.945786	uninformative				1.14771	0.123991	0.218856	0.15228	No		0, 0			p.Pro170Gly
P170H	missense	0.241201	0.121148	2.38953e-09	0.26717	0.0687	2.89564e-15	0.260851	0.0597601	1.49749e-05	0.260851	low	high confidence			0.529823	0.163778	0.288623	0.203716	No	0	0, 0	9.39964	0.265338	p.Pro170His
P170I	missense	0.390444	0.101756	1.26149e-08	0.704809	0.0689428	0.0949046	0.556535	0.15693	0.000443984	0.556535	uninformative				0.764267	0.129417	0.373823	0.16463	No		0, 0			p.Pro170Ile
P170K	missense	0.224339	0.123885	2.41996e-09	0.19718	0.0686496	4.60396e-19	0.20356	0.0600466	0.000790271	0.20356	very low	high confidence			0.265254	0.188872	0.0409151	0.225876	No		0, 0			p.Pro170Lys
P170L	missense	1.00714	0.0806945	0.976838	1.12836	0.0692559	2.86116e-05	1.07483	0.0601937	1.29451e-70	1.07483	uninformative				1.24441	0.111765	0.237268	0.137851	No		0, 0			p.Pro170Leu
P170M	missense	0.988106	0.0997296	0.969729	1.17143	0.0693929	1.76915e-06	1.09376	0.0905892	2.95548e-33	1.09376	uninformative				1.01039	0.147893	0.0222837	0.178377	No		0, 0			p.Pro170Met
P170N	missense	0.220226	0.10358	4.38074e-13	0.468093	0.0687264	5.84893e-07	0.356274	0.12334	0.00429155	0.356274	low	moderate confidence			1.05036	0.129306	0.830131	0.165677	Yes		0, 0			p.Pro170Asn
P170P	synonymous				1.02068	0.0685033	0.00657312	1.02068	0.0685033	9.10657e-50	1.02068	uninformative										0, 0			p.Pro170=
P170Q	missense	0.674959	0.0828724	0.0004467	0.943162	0.0689354	0.105859	0.813005	0.134043	1.71248e-09	0.813005	uninformative				0.912854	0.117775	0.237895	0.14401	No		0, 0			p.Pro170Gln
P170R	missense	0.0739288	0.036075	7.51656e-143	0.203046	0.0693939	2.35412e-18	0.124879	0.063108	0.051216	0.124879	very low	high confidence	Pathogenic/Likely pathogenic	Pathogenic	0.0715233	0.0559008	-0.0024055	0.0665305	No	0	0, 0	18.3919	0.217504	p.Pro170Arg
P170S	missense	0.863362	0.100931	0.43415	1.00856	0.0690072	0.011434	0.954643	0.070156	8.48663e-42	0.954643	uninformative				0.840719	0.132794	-0.0226423	0.166798	No		0, 0			p.Pro170Ser
P170T	missense	0.285952	0.0964558	1.09385e-12	0.86063	0.0689418	0.639843	0.57725	0.287312	0.0477707		conflicting				1.26164	0.12888	0.975689	0.160977	Yes		0, 0			p.Pro170Thr
P170V	missense	0.612664	0.101912	0.000727649	0.975661	0.0691466	0.0388335	0.801883	0.181334	1.15544e-05	0.801883	uninformative				0.973901	0.138929	0.361237	0.1723	No		0, 0			p.Pro170Val
P170W	missense	0.821748	0.0850766	0.132277	1.06468	0.0706849	0.00123095	0.947829	0.12138	8.54315e-15	0.947829	uninformative				1.1855	0.120489	0.363753	0.147498	No		0, 0			p.Pro170Trp
P170X	nonsense	-0.296211	0.136241	4.20831e-20	-0.0255043	0.0685815	5.30727e-34									-0.540533	0.240704	-0.244322	0.276586	No		0, 0			p.Pro170*
P170Y	missense	0.391336	0.11016	1.88879e-07	0.40971	0.0685263	5.01245e-09	0.404584	0.0581869	4.94752e-12	0.404584	low	moderate confidence			1.06173	0.141817	0.670394	0.179575	Yes		0, 0			p.Pro170Tyr
P171A	missense	0.433129	0.0909594	2.88998e-09	0.842702	0.0830297	0.851797	0.6396	0.204779	0.00200259	0.6396	uninformative				0.871857	0.1253	0.438728	0.154834	Yes		2, 2, 2			p.Pro171Ala
P171C	missense	0.260953	0.109514	1.01858e-10	0.227706	0.0828511	2.86752e-12	0.239808	0.066073	0.000323909	0.239808	very low	high confidence			-0.0448938	0.163676	-0.305847	0.196934	No		2, 2, 2			p.Pro171Cys
P171D	missense	0.129453	0.123505	1.35019e-11	0.195228	0.0824457	1.24147e-13	0.174952	0.0685711	0.0117477	0.174952	very low	high confidence			0.0728926	0.183466	-0.0565607	0.221163	No		2, 2, 2			p.Pro171Asp
P171E	missense	0.0765909	0.106753	7.18266e-17	0.135884	0.0824378	4.20618e-16	0.113734	0.0652474	0.086054	0.113734	very low	high confidence			0.399097	0.175436	0.322506	0.205363	No		2, 2, 2	12.3473	0.131567	p.Pro171Glu
P171F	missense	0.0131035	0.118328	8.69297e-16	0.137615	0.0822977	4.44063e-16	0.0970219	0.0675633	0.157436	0.0970219	very low	high confidence			0.00548981	0.183217	-0.00761367	0.218105	No		2, 2, 2			p.Pro171Phe
P171G	missense	0.262533	0.102909	5.9357e-12	0.619202	0.083475	0.0180824	0.445945	0.178262	0.0135127	0.445945	low				1.13771	0.127998	0.875181	0.164237	Yes		2, 2, 2			p.Pro171Gly
P171H	missense	0.077418	0.129057	6.70272e-12	0.304546	0.0826034	1.19901e-09	0.212627	0.111482	0.0602879	0.212627	very low	high confidence			0.0056562	0.191302	-0.0717618	0.230764	No		2, 2, 2			p.Pro171His
P171I	missense	0.0511796	0.104775	2.35811e-18	0.194398	0.0826017	1.2834e-13	0.137294	0.070125	0.0537482	0.137294	very low	high confidence			0.212347	0.16234	0.161167	0.193215	No		2, 2, 2			p.Pro171Ile
P171K	missense	0.0163207	0.0980321	3.62316e-22	0.0591139	0.082803	1.80928e-19	0.0412958	0.0632575	0.521664	0.0412958	very low	high confidence			0.186929	0.147501	0.170608	0.177107	No		2, 2, 2			p.Pro171Lys
P171L	missense	0.0930461	0.0360729	4.26886e-137	0.22289	0.0824229	1.44356e-12	0.136819	0.0613805	0.027935	0.136819	very low	high confidence	Pathogenic/Likely pathogenic	Pathogenic	0.224283	0.0549102	0.131237	0.0656992	No	2	2, 2, 2	19.53	0.167813	p.Pro171Leu
P171M	missense	0.246364	0.0996975	3.50165e-13	0.305046	0.0826941	1.2967e-09	0.281129	0.0636487	1.18325e-05	0.281129	low	high confidence			0.261556	0.156664	0.0151912	0.185697	No		2, 2, 2			p.Pro171Met
P171N	missense	0.205965	0.0972246	3.49193e-15	0.13521	0.0825385	4.27478e-16	0.164845	0.062922	0.00965703	0.164845	very low	high confidence			0.0600409	0.143134	-0.145925	0.173032	No		2, 2, 2			p.Pro171Asn
P171P	synonymous				0.951482	0.0829023	0.150629	0.951482	0.0829023	3.35402e-30	0.951482	uninformative										2, 2, 2			p.Pro171=
P171Q	missense	0.133293	0.0340098	8.24527e-141	0.244697	0.0831969	1.46781e-11	0.16312	0.0493274	0.00106439	0.16312	very low	high confidence	Pathogenic/Likely pathogenic	Pathogenic	0.146136	0.0510959	0.0128427	0.0613796	No	2	2, 2, 2	10.5473	0.362099	p.Pro171Gln
P171R	missense	0.101457	0.0355052	6.82561e-139	0.128773	0.0837024	5.89908e-16	0.105622	0.0326861	0.00138615	0.105622	very low	high confidence	Pathogenic/Likely pathogenic	Pathogenic	0.0914223	0.0546467	-0.0100347	0.0651681	No		2, 2, 2			p.Pro171Arg
P171S	missense	0.138773	0.0368602	1.69932e-118	0.27947	0.0827299	1.88491e-10	0.189627	0.0675935	0.00555722	0.189627	very low	high confidence	Pathogenic	Pathogenic	0.85842	0.0470758	0.719647	0.0597897	Yes	2	2, 2, 2	12.6283	0.18079	p.Pro171Ser
P171T	missense	-0.0104689	0.110668	1.22819e-18	0.0477008	0.0829103	5.72342e-20	0.0267891	0.0663545	0.692641	0.0267891	very low	high confidence	Uncertain significance	Uncertain_significance	-0.0590812	0.176092	-0.0486123	0.20798	No		2, 2, 2			p.Pro171Thr
P171V	missense	0.2502	0.110577	8.25972e-11	0.284341	0.0831594	3.40043e-10	0.272007	0.0664621	4.95908e-05	0.272007	low	high confidence			0.929362	0.140508	0.679162	0.178801	Yes		2, 2, 2			p.Pro171Val
P171W	missense	-0.0377473	0.115265	3.68698e-18	0.317803	0.082747	3.37166e-09	0.149083	0.177544	0.409029	0.149083	very low	high confidence			-0.0163834	0.170233	0.0213639	0.205586	No		2, 2, 2			p.Pro171Trp
P171X	nonsense	-0.082825	0.124106	3.89035e-17	0.0469031	0.0824165	3.11344e-20									-0.141164	0.194032	-0.0583392	0.230327	No		2, 2, 2			p.Pro171*
P171Y	missense	-0.0801603	0.124734	6.60769e-17	0.200556	0.0824581	2.0255e-13	0.0757995	0.139489	0.593997	0.0757995	very low	high confidence			0.254842	0.189267	0.335003	0.226673	No		2, 2, 2			p.Pro171Tyr
L172A	missense	0.911798	0.0924204	0.638959	1.20344	0.0754004	1.54551e-06	1.06252	0.145739	4.38852e-13	1.06252	uninformative				1.00048	0.129584	0.0886783	0.159165	No					p.Leu172Ala
L172C	missense	0.859049	0.0842644	0.28545	0.927463	0.0740706	0.193869	0.897642	0.0556326	4.83913e-58	0.897642	uninformative				1.02375	0.117603	0.164706	0.144675	No					p.Leu172Cys
L172D	missense	-0.038746	0.106993	7.01539e-21	0.335977	0.072928	8.96063e-11	0.156793	0.187183	0.410138	0.156793	very low	moderate confidence			0.687966	0.141443	0.726712	0.177351	Yes					p.Leu172Asp
L172E	missense	0.132472	0.113241	1.66654e-13	0.646215	0.0734585	0.0195489	0.396572	0.25677	0.12824		conflicting				1.12173	0.14711	0.989262	0.185647	Yes					p.Leu172Glu
L172F	missense	0.928344	0.0843048	0.684429	1.23827	0.0734679	6.87955e-08	1.08606	0.154937	3.31919e-12	1.08606	uninformative		Uncertain significance	Uncertain_significance	1.18924	0.115495	0.260896	0.142991	No					p.Leu172Phe
L172G	missense	0.812435	0.0914485	0.145098	0.922036	0.0734784	0.215162	0.879037	0.0572792	1.10076e-52	0.879037	uninformative				1.01622	0.128706	0.203786	0.157886	No					p.Leu172Gly
L172H	missense	0.179858	0.0993533	1.74431e-15	0.953749	0.0733034	0.0972385	0.569709	0.386935	0.147109		conflicting				0.863006	0.124423	0.683148	0.159224	Yes					p.Leu172His
L172I	missense	0.796082	0.0862427	0.0734389	1.23267	0.0739328	1.24132e-07	1.01663	0.21828	3.82328e-06		uninformative				0.873923	0.124703	0.0778402	0.15162	No					p.Leu172Ile
L172K	missense	0.383473	0.120404	1.68451e-06	0.39146	0.0734849	1.28204e-08	0.389292	0.0627254	7.12979e-10	0.389292	low	moderate confidence			0.81609	0.14899	0.432616	0.19156	No					p.Leu172Lys
L172L	synonymous				1.23072	0.0521682	5.33386e-14	1.23072	0.0521682	3.0194e-121	1.23072	uninformative													p.Leu172=
L172M	missense	0.850706	0.0856321	0.255184	1.17291	0.0743226	7.53285e-06	1.01462	0.161078	3.96925e-10	1.01462	uninformative				0.830572	0.119878	-0.0201342	0.147321	No					p.Leu172Met
L172N	missense	0.869421	0.082915	0.330572	0.857986	0.0729663	0.683808	0.862977	0.0547764	2.01428e-55	0.862977	uninformative				1.10629	0.113136	0.236869	0.140266	No					p.Leu172Asn
L172P	missense	0.173964	0.123986	1.81226e-10	0.558391	0.0732276	0.000472621	0.379197	0.191772	0.0513869	0.379197	low		Uncertain significance	Uncertain_significance	1.01931	0.148259	0.845348	0.19327	Yes					p.Leu172Pro
L172Q	missense	0.492246	0.0917703	1.81171e-07	0.816349	0.0729685	0.90468	0.659076	0.161981	5.48505e-05	0.659076	uninformative				1.26426	0.120467	0.772012	0.15144	Yes					p.Leu172Gln
L172R	missense	0.251992	0.12959	4.59685e-08	0.0324102	0.0746603	2.79471e-25	0.116654	0.106777	0.282816	0.116654	very low	high confidence			1.20243	0.168495	0.950435	0.212565	Yes					p.Leu172Arg
L172S	missense	0.919403	0.0834447	0.633082	1.11432	0.0732231	0.000162657	1.02097	0.097372	1.83774e-25	1.02097	uninformative				1.04182	0.122656	0.122416	0.148349	No					p.Leu172Ser
L172T	missense	0.765579	0.0820637	0.0197492	1.14647	0.0747511	3.98132e-05	0.957528	0.190437	6.00609e-07	0.957528	uninformative				0.948164	0.116337	0.182585	0.142368	No					p.Leu172Thr
L172V	missense	0.925966	0.0817671	0.660479	1.12117	0.0739637	0.00013226	1.02668	0.0975514	1.2149e-25	1.02668	uninformative				0.921453	0.111928	-0.00451361	0.138614	No					p.Leu172Val
L172W	missense	1.01214	0.0786604	0.959568	0.992007	0.0752508	0.0352092	1.00163	0.0543758	5.33915e-75	1.00163	uninformative				1.01504	0.113843	0.00289643	0.138375	No					p.Leu172Trp
L172X	nonsense	0.306467	0.105068	2.72095e-10	-0.113985	0.0733632	3.94227e-36									0.136046	0.163564	-0.170421	0.194403	No					p.Leu172*
L172Y	missense	0.966989	0.0862249	0.878272	0.942497	0.0730378	0.129405	0.952729	0.0557311	6.56986e-65	0.952729	uninformative				0.986757	0.120746	0.0197675	0.148373	No					p.Leu172Tyr
A173A	synonymous				0.973029	0.0685538	0.0406636	0.973029	0.0685538	2.50488e-45	0.973029	uninformative													p.Ala173=
A173C	missense	0.898502	0.0785262	0.465129	1.1741	0.0697209	1.64618e-06	1.03867	0.137779	6.88778e-14	1.03867	uninformative				0.865694	0.112926	-0.0328083	0.137545	No					p.Ala173Cys
A173D	missense	0.804123	0.110497	0.242054	1.19708	0.0696195	3.06622e-07	1.00997	0.196256	3.24595e-07	1.00997	uninformative		Uncertain significance	Uncertain_significance	1.02087	0.160254	0.216744	0.194656	No					p.Ala173Asp
A173E	missense	0.857207	0.0817358	0.254143	0.944526	0.0696391	0.10536	0.9078	0.0530084	3.92281e-65	0.9078	uninformative				0.897022	0.11235	0.0398153	0.138936	No					p.Ala173Glu
A173F	missense	1.01431	0.0788654	0.949656	0.879656	0.0684244	0.461067	0.941271	0.0670832	2.45997e-44	0.941271	uninformative				1.11863	0.111425	0.104321	0.136511	No					p.Ala173Phe
A173G	missense	1.14031	0.0859318	0.304107				1.14031	0.0859318	7.87125e-40	1.14031	uninformative				1.16493	0.125431	0.0246262	0.152043	No					p.Ala173Gly
A173H	missense	1.06621	0.0811597	0.701035	1.21364	0.068761	5.96565e-08	1.14623	0.0734454	2.01817e-54	1.14623	uninformative				1.00736	0.120091	-0.0588489	0.144944	No					p.Ala173His
A173I	missense	1.04325	0.08289	0.824016	1.06943	0.068563	0.000675912	1.05879	0.0528317	2.71459e-88	1.05879	uninformative				0.922071	0.117415	-0.121179	0.143725	No					p.Ala173Ile
A173K	missense	0.828114	0.0855948	0.15773	1.04141	0.0689547	0.00280237	0.940788	0.106476	1.59646e-18	0.940788	uninformative				0.91201	0.122549	0.0838966	0.149482	No					p.Ala173Lys
A173L	missense	1.10161	0.0842629	0.512344	1.19221	0.0693951	4.029e-07	1.1556	0.0535675	7.20505e-102	1.1556	uninformative				1.26779	0.11463	0.166177	0.142268	No					p.Ala173Leu
A173M	missense	1.0044	0.0853197	0.988233	1.10557	0.0692706	0.000110563	1.06537	0.0537778	2.35717e-86	1.06537	uninformative				0.963975	0.119885	-0.040421	0.147145	No					p.Ala173Met
A173N	missense	1.0465	0.0751129	0.786104	1.17195	0.0688198	1.39716e-06	1.11284	0.0626246	5.878e-70	1.11284	uninformative				1.15767	0.105716	0.111176	0.129683	No					p.Ala173Asn
A173P	missense	-0.0989092	0.107701	7.26572e-23	0.464165	0.068449	3.9218e-07	0.188768	0.28147	0.510213		very low versus low, conflicting		Uncertain significance	Uncertain_significance	1.10057	0.13652	1.19948	0.173888	Yes					p.Ala173Pro
A173Q	missense	0.915637	0.0758685	0.556925	1.16298	0.0691855	2.92714e-06	1.04127	0.123654	5.83977e-17	1.04127	uninformative				1.09823	0.113795	0.182598	0.136767	No					p.Ala173Gln
A173R	missense	0.978277	0.0788107	0.917531	1.06567	0.0709889	0.00123323	1.02652	0.0527459	1.98632e-83	1.02652	uninformative				0.97322	0.114892	-0.00505668	0.139325	No					p.Ala173Arg
A173S	missense	0.872792	0.0795326	0.318676	1.12285	0.06852	3.27731e-05	1.00108	0.124987	1.73731e-15	1.00108	uninformative				1.02565	0.113749	0.152863	0.138795	No					p.Ala173Ser
A173T	missense	0.913086	0.0769304	0.549937	1.27557	0.0694148	4.21321e-10	1.09584	0.181233	1.92104e-09	1.09584	uninformative		Likely benign	Benign	0.978123	0.10931	0.0650372	0.133667	No					p.Ala173Thr
A173V	missense	0.87152	0.0790252	0.307644	1.1502	0.0726585	1.88822e-05	1.01259	0.13933	5.19499e-13	1.01259	uninformative		Uncertain significance	Uncertain_significance	0.842242	0.10889	-0.029278	0.134544	No					p.Ala173Val
A173W	missense	1.09921	0.0770182	0.467815	1.20596	0.0735007	6.9564e-07	1.15506	0.0533175	1.0695e-102	1.15506	uninformative				1.16228	0.109185	0.0630744	0.133616	No					p.Ala173Trp
A173X	nonsense	-0.0659565	0.125571	2.67863e-16	-0.0219085	0.0683756	6.33726e-34									-0.272455	0.200586	-0.206498	0.236649	No					p.Ala173*
A173Y	missense	1.06772	0.0827173	0.700237	0.929142	0.0684646	0.152567	0.990657	0.0688516	1.56717e-46	0.990657	uninformative				1.06506	0.115868	-0.00266097	0.142364	No					p.Ala173Tyr
G174A	missense	0.789227	0.0843091	0.0526985	1.29115	0.0695163	1.0551e-10	1.04245	0.250951	3.80665e-05		uninformative				1.09368	0.118399	0.304455	0.145349	No					p.Gly174Ala
G174C	missense	0.617466	0.0856193	4.14962e-05	0.917662	0.0691088	0.208468	0.771819	0.150038	3.27967e-07	0.771819	uninformative				0.843433	0.112702	0.225967	0.141536	No					p.Gly174Cys
G174D	missense	0.873499	0.0900853	0.409429	0.828128	0.0681817	0.975728	0.844652	0.0543659	5.96761e-54	0.844652	uninformative				0.844384	0.125366	-0.0291158	0.154376	No					p.Gly174Asp
G174E	missense	0.868733	0.082768	0.325833	0.995595	0.0690809	0.0189926	0.940355	0.0628998	4.30958e-50	0.940355	uninformative				1.17148	0.112924	0.302751	0.140008	No					p.Gly174Glu
G174F	missense	0.834342	0.0778011	0.123607	1.16382	0.0686193	2.29997e-06	1.00112	0.164726	1.5873e-09	1.00112	uninformative				0.858636	0.111953	0.0242945	0.136333	No					p.Gly174Phe
G174G	synonymous				0.960162	0.0679185	0.0598092	0.960162	0.0679185	5.57262e-45	0.960162	uninformative													p.Gly174=
G174H	missense	0.826406	0.0759514	0.0880882	1.17379	0.0689926	1.30787e-06	1.00155	0.173687	1.02874e-08	1.00155	uninformative				0.99467	0.107503	0.168264	0.131626	No					p.Gly174His
G174I	missense	0.855229	0.0846437	0.268863	1.03345	0.0683546	0.00369812	0.95133	0.0888341	1.71038e-26	0.95133	uninformative				1.07728	0.118703	0.222051	0.14579	No					p.Gly174Ile
G174K	missense	1.07902	0.0808585	0.628589	1.02299	0.0682584	0.00578332	1.0463	0.0521585	1.86075e-88	1.0463	uninformative				1.02071	0.11609	-0.0583092	0.141475	No					p.Gly174Lys
G174L	missense	0.858318	0.0847959	0.286432	1.38385	0.0733166	1.65675e-13	1.12281	0.262759	2.25838e-05		uninformative				0.984263	0.11721	0.125945	0.144667	No					p.Gly174Leu
G174M	missense	0.950107	0.077344	0.776372	0.94717	0.0681044	0.0903929	0.948452	0.0511132	4.51077e-76	0.948452	uninformative				1.0299	0.105309	0.0797884	0.13066	No					p.Gly174Met
G174N	missense	1.02023	0.0861419	0.931093	1.09592	0.0687254	0.000168677	1.06648	0.0537227	1.06105e-86	1.06648	uninformative				1.03415	0.11939	0.013921	0.147223	No					p.Gly174Asn
G174P	missense	0.284729	0.0920876	7.51001e-14	0.391708	0.0680427	7.79045e-10	0.353928	0.0547246	1.3342e-10	0.353928	low	high confidence			0.907153	0.113823	0.622424	0.14641	Yes					p.Gly174Pro
G174Q	missense	0.961681	0.0779919	0.836695	1.22648	0.0689037	2.23801e-08	1.0966	0.132375	1.83795e-16	1.0966	uninformative				0.879934	0.112076	-0.0817474	0.136542	No					p.Gly174Gln
G174R	missense	0.937206	0.0834989	0.730046	1.26716	0.0691558	7.79045e-10	1.1055	0.164945	2.79297e-11	1.1055	uninformative		Uncertain significance	Uncertain_significance	0.957194	0.117009	0.0199877	0.143747	No					p.Gly174Arg
G174S	missense	0.811951	0.082761	0.0909356	1.12452	0.068406	2.87936e-05	0.971708	0.156248	6.57827e-10	0.971708	uninformative		Conflicting classifications of pathogenicity	Conflicting_classifications_of_pathogenicity	0.949253	0.117852	0.137302	0.144009	No			85.8088	2.19762	p.Gly174Ser
G174T	missense	0.904153	0.0762474	0.48484	1.36362	0.0691884	4.86005e-14	1.135	0.229732	9.40921e-07		uninformative				0.958062	0.106628	0.0539094	0.131085	No					p.Gly174Thr
G174V	missense	0.675531	0.077928	0.000161292	1.0726	0.0686546	0.000584278	0.875778	0.198527	1.21335e-05		uninformative				1.00315	0.111578	0.327614	0.136097	No					p.Gly174Val
G174W	missense	0.939398	0.0778464	0.717135	0.877304	0.0688545	0.483875	0.904559	0.0515749	3.30348e-68	0.904559	uninformative				1.17317	0.110808	0.233775	0.13542	No					p.Gly174Trp
G174X	nonsense	-0.108196	0.125297	1.4214e-17	0.015438	0.0680078	1.94976e-31									-0.138123	0.210125	-0.0299264	0.244647	No					p.Gly174*
G174Y	missense	0.806416	0.0842715	0.085838	0.991374	0.0684973	0.0210456	0.90541	0.0922491	1.68241e-22	0.90541	uninformative				1.03138	0.120197	0.224962	0.146796	No					p.Gly174Tyr
W175A	missense	0.878884	0.0908135	0.444977	1.02647	0.0620628	0.00199563	0.967569	0.0722767	1.65544e-40	0.967569	uninformative				1.22076	0.119595	0.341874	0.150167	No					p.Trp175Ala
W175C	missense	0.522297	0.0883617	3.63582e-07	0.674846	0.0624891	0.0210081	0.611364	0.0751944	6.5299e-16	0.611364	uninformative				1.1341	0.117438	0.611802	0.146968	Yes					p.Trp175Cys
W175D	missense	0.138979	0.119212	3.97483e-12	0.0846989	0.0618189	8.34325e-32	0.0962019	0.054879	0.0843126	0.0962019	very low	high confidence			0.232885	0.171697	0.093906	0.209025	No					p.Trp175Asp
W175E	missense	0.188538	0.149449	3.19905e-07	0.266743	0.0632647	7.79846e-18	0.254859	0.0582597	1.43382e-05	0.254859	low	high confidence			1.20463	0.188951	1.0161	0.24091	Yes					p.Trp175Glu
W175F	missense	1.06139	0.0904604	0.763506	1.16833	0.0623135	1.28473e-07	1.13392	0.0513166	1.02397e-106	1.13392	uninformative				0.882343	0.130037	-0.179051	0.158406	No					p.Trp175Phe
W175G	missense	0.151733	0.111249	2.16979e-13	0.762999	0.0620027	0.339551	0.464345	0.305553	0.13452		conflicting				1.2602	0.136465	1.10846	0.176065	Yes					p.Trp175Gly
W175H	missense	0.873006	0.104943	0.510355	1.30261	0.0661823	3.22776e-12	1.09553	0.214666	4.06186e-07	1.09553	uninformative				0.861541	0.144338	-0.0114645	0.178456	No					p.Trp175His
W175I	missense	0.940294	0.0918919	0.773674	0.862413	0.0617723	0.581287	0.886653	0.0512657	2.19831e-66	0.886653	uninformative				1.01896	0.128997	0.0786626	0.15838	No					p.Trp175Ile
W175K	missense	0.411271	0.090892	6.08687e-10	0.531331	0.0617489	4.75656e-06	0.489827	0.0571001	1.51836e-17	0.489827	low	moderate confidence			1.26515	0.119689	0.853884	0.150289	Yes					p.Trp175Lys
W175L	missense	0.92306	0.0280775	0.0276515	1.1436	0.0630567	1.33427e-06	1.0261	0.110034	1.84204e-20	1.0261	uninformative		Uncertain significance	Uncertain_significance	1.05514	0.0393339	0.132081	0.0483271	Yes					p.Trp175Leu
W175M	missense	0.801298	0.0822419	0.0648348	1.01351	0.062429	0.00406532	0.91416	0.105893	9.46608e-18	0.91416	uninformative				1.09531	0.115855	0.294013	0.142077	No					p.Trp175Met
W175N	missense	0.225052	0.116518	1.95129e-10	0.73503	0.0617624	0.163111	0.489612	0.254809	0.0583697		conflicting				0.908934	0.147392	0.683882	0.187885	Yes					p.Trp175Asn
W175P	missense	-0.0740413	0.11942	3.99563e-18	-0.0461394	0.0645509	5.34732e-40	-0.0524484	0.056786	0.363974	-0.0524484	very low	high confidence			-0.108339	0.188593	-0.0342977	0.223223	No					p.Trp175Pro
W175Q	missense	0.451776	0.114187	8.49852e-06	0.806408	0.062151	0.772638	0.642029	0.176844	0.000322657	0.642029	uninformative				1.05128	0.155433	0.599508	0.192868	Yes					p.Trp175Gln
W175R	missense	0.540159	0.147056	0.00845878	0.60449	0.0620905	0.000644209	0.594757	0.0572008	4.5913e-25	0.594757	uninformative				0.986633	0.181032	0.446474	0.233234	No					p.Trp175Arg
W175S	missense	0.304513	0.0927604	5.49975e-13	0.688139	0.0627353	0.0362698	0.502411	0.191716	0.00963862	0.502411	uninformative				1.13521	0.118287	0.8307	0.15032	Yes					p.Trp175Ser
W175T	missense	0.407014	0.0866761	5.5238e-11	0.663723	0.0629342	0.0138731	0.542287	0.128168	2.72025e-05	0.542287	uninformative				1.23398	0.10712	0.826964	0.137795	Yes					p.Trp175Thr
W175V	missense	0.757991	0.0915382	0.0360854	0.989151	0.0620954	0.0119996	0.883355	0.115165	2.51438e-14	0.883355	uninformative				1.02598	0.126413	0.267992	0.156076	No					p.Trp175Val
W175X	nonsense	0.0723211	0.111053	7.832e-16	0.121322	0.061447	3.25569e-29									0.239839	0.170221	0.167518	0.203244	No					p.Trp175*
W175Y	missense	1.08131	0.0858211	0.643263	1.22282	0.0627392	1.09061e-09	1.16418	0.0697073	4.83979e-62	1.16418	uninformative				1.25797	0.118754	0.176655	0.146519	No					p.Trp175Tyr
S176A	missense	1.02478	0.0836843	0.911922	1.2245	0.0705904	5.69753e-08	1.1297	0.0997299	1.85211e-29	1.1297	uninformative				0.941032	0.120932	-0.08375	0.147063	No		0			p.Ser176Ala
S176C	missense	0.989983	0.0815398	0.968174	1.03664	0.0696525	0.00382173	1.01696	0.0529607	2.76041e-81	1.01696	uninformative		Uncertain significance		0.987675	0.116562	-0.00230772	0.142251	No		0			p.Ser176Cys
S176D	missense	0.0310885	0.102052	4.91521e-20	0.735186	0.0697966	0.218292	0.387073	0.352027	0.279719		conflicting				1.06545	0.125919	1.03436	0.162081	Yes		0			p.Ser176Asp
S176E	missense	0.455206	0.103091	7.04174e-07	0.685018	0.0695157	0.0536236	0.582721	0.114212	4.09005e-07	0.582721	uninformative				1.14973	0.133758	0.694525	0.168876	Yes		0			p.Ser176Glu
S176F	missense	0.0357161	0.0361849	8.03231e-154	0.118617	0.0692323	1.90207e-23	0.0561546	0.0357299	0.121699	0.0561546	very low	high confidence	Pathogenic/Likely pathogenic	Pathogenic	0.117762	0.0561413	0.0820456	0.0667921	No	0	0	5.79427	0.166498	p.Ser176Phe
S176G	missense	0.869731	0.0843366	0.344761	0.884777	0.0703711	0.432147	0.878601	0.054032	6.45217e-59	0.878601	uninformative				0.997113	0.120319	0.127383	0.146933	No		0			p.Ser176Gly
S176H	missense	0.213703	0.104887	5.53053e-13	0.502726	0.0697302	8.82937e-06	0.368835	0.144121	0.0114948	0.368835	low	moderate confidence			1.21971	0.131151	1.00601	0.167934	Yes		0			p.Ser176His
S176I	missense	0.0519215	0.109459	6.52104e-17	0.0795499	0.0693092	6.39276e-26	0.0716429	0.0585574	0.228922	0.0716429	very low	high confidence			-0.0407039	0.174616	-0.0926254	0.206087	No		0			p.Ser176Ile
S176K	missense	0.168925	0.119211	2.28296e-11	0.0611241	0.069198	3.10337e-27	0.0882925	0.0598463	0.146322	0.0882925	very low	high confidence			0.172972	0.184953	0.00404782	0.220043	No		0			p.Ser176Lys
S176L	missense	0.00437596	0.117474	2.98395e-16	0.142585	0.0694057	7.38949e-22	0.105978	0.0609861	0.0870394	0.105978	very low	high confidence			0.13872	0.177476	0.134344	0.212833	No		0			p.Ser176Leu
S176M	missense	0.104012	0.12819	2.0163e-11	0.179972	0.0692546	9.84805e-20	0.162811	0.0609312	0.00829706	0.162811	very low	high confidence			-0.331178	0.195895	-0.435191	0.23411	No		0			p.Ser176Met
S176N	missense	1.06341	0.0892118	0.749496	1.33175	0.0702997	3.39605e-12	1.2032	0.134051	4.56173e-19	1.2032	uninformative				1.17839	0.129548	0.114977	0.157294	No		0			p.Ser176Asn
S176P	missense	-0.0440396	0.118922	2.47016e-17	0.0557323	0.0705195	1.2591e-26	0.0297762	0.0606568	0.630448	0.0297762	very low	high confidence			0.18012	0.177849	0.22416	0.213946	No		0			p.Ser176Pro
S176Q	missense	0.578883	0.0929429	3.10551e-05	1.01566	0.0700973	0.00968399	0.801537	0.218348	0.000275936	0.801537	uninformative				1.17915	0.117582	0.60027	0.14988	Yes		0			p.Ser176Gln
S176R	missense	0.10577	0.113849	3.87869e-14	0.126067	0.0692397	5.67751e-23	0.120587	0.0591582	0.0446039	0.120587	very low	high confidence			0.429606	0.176849	0.323836	0.210327	No		0			p.Ser176Arg
S176S	synonymous				1.27087	0.0496303	2.55106e-18	1.27087	0.0496303	2.01083e-142	1.27087	uninformative										0			p.Ser176=
S176T	missense	0.284176	0.0975399	1.73601e-12	0.769636	0.0696464	0.449084	0.531709	0.242683	0.0307365		conflicting				1.03911	0.118999	0.75493	0.153866	Yes		0			p.Ser176Thr
S176V	missense	0.043505	0.102983	3.0583e-19	0.230077	0.0692321	5.81062e-17	0.152367	0.0919761	0.102772	0.152367	very low	high confidence			0.0920458	0.156404	0.0485407	0.187263	No		0			p.Ser176Val
S176W	missense	0.181634	0.106311	1.27718e-13	0.287164	0.0690353	3.82976e-14	0.255863	0.0578988	1.17114e-05	0.255863	low	high confidence			0.266842	0.161677	0.0852072	0.193498	No		0			p.Ser176Trp
S176X	nonsense	-0.180827	0.109646	2.60818e-25	0.111748	0.0690791	5.57836e-24									-0.193884	0.179637	-0.013057	0.210456	No		0			p.Ser176*
S176Y	missense	0.209761	0.118742	1.90027e-10	0.221142	0.0691367	1.7174e-17	0.21826	0.0597472	0.000295705	0.21826	very low	high confidence			-0.0138845	0.173673	-0.223646	0.210385	No		0			p.Ser176Tyr
R177A	missense	0.730421	0.0921853	0.0160477	0.634421	0.0784489	0.0197949	0.674743	0.059744	2.70955e-29	0.674743	uninformative				1.25682	0.122973	0.5264	0.15369	Yes					p.Arg177Ala
R177C	missense	-0.0589075	0.0941783	1.74941e-27	0.311045	0.0784423	2.47161e-10	0.12974	0.18494	0.490876	0.12974	very low	high confidence			1.25533	0.117638	1.31424	0.150692	Yes					p.Arg177Cys
R177D	missense	0.16723	0.103389	8.47717e-15	0.0556729	0.0783357	8.35841e-22	0.0963584	0.0624377	0.128504	0.0963584	very low	high confidence			0.714318	0.124987	0.547088	0.162207	Yes					p.Arg177Asp
R177E	missense	0.19066	0.0890063	1.70496e-18	0.278552	0.0784689	1.57589e-11	0.240114	0.0588606	5.24693e-05	0.240114	very low	high confidence			1.13349	0.112035	0.942826	0.143088	Yes					p.Arg177Glu
R177F	missense	-0.0625903	0.12448	1.81341e-16	0.244649	0.0781671	6.07729e-13	0.106303	0.152859	0.494603	0.106303	very low	high confidence			0.294388	0.180706	0.356978	0.219431	No					p.Arg177Phe
R177G	missense	0.310194	0.110346	2.57256e-09	0.611291	0.0792479	0.00967358	0.470533	0.15023	0.00194496	0.470533	low				1.05407	0.134535	0.743876	0.174	Yes					p.Arg177Gly
R177H	missense	0.948366	0.0759831	0.763361	1.07567	0.0785535	0.00236226	1.01046	0.0636345	2.85964e-56	1.01046	uninformative				0.945568	0.1094	-0.00279819	0.133198	No					p.Arg177His
R177I	missense	0.388299	0.123269	3.80439e-06	0.379908	0.078291	4.33977e-08	0.38232	0.0660882	9.22608e-09	0.38232	low	moderate confidence			0.977151	0.152014	0.588851	0.195713	Yes					p.Arg177Ile
R177K	missense	0.203934	0.0948625	5.82512e-16	0.67369	0.0784045	0.0647034	0.441847	0.234858	0.0638231		conflicting				1.19103	0.120283	0.987098	0.153189	Yes					p.Arg177Lys
R177L	missense	0.00323504	0.100812	1.38094e-21	0.40723	0.0782132	2.74815e-07	0.21024	0.201936	0.306165	0.21024	very low	moderate confidence			1.35601	0.116232	1.35277	0.15386	Yes					p.Arg177Leu
R177M	missense	0.952784	0.0765166	0.787464				0.952784	0.0765166	2.87926e-35	0.952784	uninformative				1.1722	0.107268	0.219413	0.131762	No					p.Arg177Met
R177N	missense	0.183036	0.0991812	2.0164e-15	0.577548	0.0783935	0.002455	0.384971	0.197201	0.0544293	0.384971	low				1.04537	0.125245	0.862329	0.15976	Yes					p.Arg177Asn
R177P	missense	0.226792	0.10655	3.11347e-12	0.0716311	0.0782249	5.18548e-21	0.132346	0.0757249	0.0852339	0.132346	very low	high confidence			0.0981924	0.159149	-0.128599	0.191524	No					p.Arg177Pro
R177Q	missense	0.943951	0.0807989	0.755656	1.23326	0.0788796	7.18045e-07	1.08913	0.144653	7.39446e-14	1.08913	uninformative				0.908962	0.11432	-0.0349891	0.139991	No					p.Arg177Gln
R177R	synonymous				1.27304	0.0559529	8.80912e-15	1.27304	0.0559529	5.93997e-113	1.27304	uninformative													p.Arg177=
R177S	missense	0.789845	0.0820567	0.0450722				0.789845	0.0820567	1.06311e-21	0.789845	uninformative				1.12977	0.110752	0.339926	0.137838	No					p.Arg177Ser
R177T	missense	0.268957	0.0936882	5.75014e-14	0.426803	0.0783618	1.02109e-06	0.356233	0.0784796	6.70985e-06	0.356233	low	moderate confidence			1.11795	0.111951	0.848994	0.145981	Yes					p.Arg177Thr
R177V	missense	0.28514	0.121592	2.45452e-08	0.34152	0.0783224	2.58519e-09	0.324986	0.0658447	9.64582e-07	0.324986	low	high confidence			1.00749	0.146731	0.722346	0.190564	Yes					p.Arg177Val
R177W	missense	0.146585	0.107399	1.942e-14	0.192162	0.0784255	4.40082e-15	0.176311	0.0633364	0.00593691	0.176311	very low	high confidence			-0.00944498	0.155147	-0.15603	0.188693	No					p.Arg177Trp
R177X	nonsense	-0.118342	0.111759	4.65038e-22	0.1743	0.078208	5.76075e-16									-0.123573	0.172369	-0.00523107	0.205429	No					p.Arg177*
R177Y	missense	0.197213	0.0931597	9.40798e-17	0.188173	0.078183	2.39681e-15	0.191909	0.0598876	0.00151989	0.191909	very low	high confidence			0.259475	0.134578	0.0622616	0.163676	No					p.Arg177Tyr
Y178A	missense	-0.0271275	0.115844	1.18062e-17	0.247411	0.0621906	1.23298e-19	0.127538	0.136162	0.357326	0.127538	very low	high confidence			-0.319782	0.180585	-0.292654	0.214548	No		2, 2, 2			p.Tyr178Ala
Y178C	missense	0.0300975	0.0393271	5.88709e-132	0.207679	0.0621806	2.87523e-22	0.112357	0.0885504	0.212061	0.112357	very low	high confidence	Pathogenic/Likely pathogenic	Pathogenic	0.136305	0.0593007	0.106207	0.0711562	No	2	2, 2, 2	9.02044	0.262794	p.Tyr178Cys
Y178D	missense	0.193279	0.117451	4.5944e-11	0.257397	0.0622209	5.59721e-19	0.243346	0.0549821	1.13555e-05	0.243346	very low	high confidence			0.155601	0.174618	-0.0376772	0.210443	No	2	2, 2, 2	9.80524	0.130247	p.Tyr178Asp
Y178E	missense	0.175364	0.107014	1.20251e-13	0.15395	0.0621811	4.25769e-26	0.159355	0.0537639	0.00337947	0.159355	very low	high confidence			0.160574	0.170877	-0.0147893	0.201621	No		2, 2, 2			p.Tyr178Glu
Y178F	missense	0.971863	0.11342	0.926419	1.12344	0.0626564	5.2511e-06	1.07714	0.0698179	3.17563e-53	1.07714	uninformative				0.91076	0.163186	-0.0611036	0.19873	No		2, 2, 2			p.Tyr178Phe
Y178G	missense	0.124986	0.125601	2.35791e-11	0.111645	0.0623411	3.61467e-29	0.114282	0.055841	0.0437386	0.114282	very low	high confidence			0.662528	0.194058	0.537542	0.231158	No		2, 2, 2			p.Tyr178Gly
Y178H	missense	0.0625823	0.110752	3.27061e-16	0.123407	0.0623625	3.06322e-28	0.108764	0.05434	0.0486112	0.108764	very low	high confidence	Likely pathogenic	Pathogenic	0.341532	0.157614	0.27895	0.192634	No		2, 2, 2			p.Tyr178His
Y178I	missense	-0.0194184	0.139891	2.50509e-12	0.398236	0.0622581	3.2489e-11	0.208196	0.20798	0.325299	0.208196	very low	moderate confidence			0.931461	0.173945	0.950879	0.223218	Yes		2, 2, 2			p.Tyr178Ile
Y178K	missense	0.229865	0.110108	1.95381e-11	0.229214	0.0620621	6.77069e-21	0.229371	0.0540653	2.58682e-05	0.229371	very low	high confidence			0.229819	0.162492	-4.6097e-05	0.196284	No		2, 2, 2			p.Tyr178Lys
Y178L	missense	0.249245	0.110772	8.4348e-11	0.392891	0.0620136	1.50077e-11	0.350393	0.0655638	1.12054e-07	0.350393	low	high confidence			0.630443	0.141489	0.381199	0.179693	No		2, 2, 2			p.Tyr178Leu
Y178M	missense	0.352436	0.0994685	4.91179e-10	0.614809	0.062174	0.0011651	0.495111	0.130683	0.000173685	0.495111	low				1.08852	0.121422	0.736089	0.156962	Yes		2, 2, 2			p.Tyr178Met
Y178N	missense	0.0959032	0.0374086	9.30539e-127	0.187895	0.062079	1.02613e-23	0.128559	0.0440189	0.00387966	0.128559	very low	high confidence			0.160836	0.0573224	0.0649324	0.0684489	No	2	2, 2, 2	10.3574	0.14233	p.Tyr178Asn
Y178P	missense	-0.00238863	0.102958	5.50261e-21	0.258547	0.0625695	1.04247e-18	0.14089	0.129837	0.285953	0.14089	very low	high confidence			0.175657	0.16223	0.178045	0.192143	No		2, 2, 2			p.Tyr178Pro
Y178Q	missense	0.252642	0.118293	1.69346e-09	0.218496	0.0623225	1.92959e-21	0.225915	0.0551383	4.86375e-05	0.225915	very low	high confidence			0.441592	0.172804	0.188951	0.209415	No		2, 2, 2			p.Tyr178Gln
Y178R	missense	0.0754863	0.113339	3.78039e-15	0.159985	0.0624255	1.85303e-25	0.140318	0.0546801	0.0112704	0.140318	very low	high confidence			-0.140419	0.177684	-0.215905	0.210754	No		2, 2, 2			p.Tyr178Arg
Y178S	missense	0.0102872	0.129153	1.64239e-13	0.300799	0.0622464	2.43749e-16	0.177583	0.143574	0.223926	0.177583	very low	high confidence			0.332017	0.19325	0.321729	0.232435	No		2, 2, 2			p.Tyr178Ser
Y178T	missense	0.0458175	0.137391	2.73988e-11	0.140931	0.0640036	1.29033e-25	0.123971	0.0580171	0.0351698	0.123971	very low	high confidence			0.319368	0.213521	0.27355	0.253904	No		2, 2, 2			p.Tyr178Thr
Y178V	missense	0.153913	0.125177	9.51041e-11	-0.00514182	0.0621182	2.84239e-39	0.0372577	0.0703287	0.603362	0.0372577	very low	high confidence			0.305112	0.182464	0.151199	0.221275	No		2, 2, 2			p.Tyr178Val
Y178W	missense	0.109804	0.103949	1.45618e-16	0.669539	0.0622463	0.0164749	0.395863	0.279799	0.163699		conflicting				1.0901	0.129692	0.980297	0.166209	Yes		2, 2, 2			p.Tyr178Trp
Y178X	nonsense	0.0214081	0.114659	1.82622e-16	0.0762994	0.0620375	2.7787e-32									-0.0687145	0.18805	-0.0901226	0.220249	No		2, 2, 2			p.Tyr178*
Y178Y	synonymous				1.02369	0.0620503	0.00230351	1.02369	0.0620503	1.37235e-60	1.02369	uninformative										2, 2, 2			p.Tyr178=
I179A	missense	0.0320096	0.160439	9.725e-09	0.259936	0.0625912	1.30972e-18	0.193846	0.10342	0.0648202	0.193846	very low	high confidence			1.18687	0.182379	1.15486	0.242905	Yes					p.Ile179Ala
I179C	missense	0.365953	0.100648	1.90286e-09	0.435677	0.0623389	1.64044e-09	0.416345	0.0529968	5.8921e-15	0.416345	low	moderate confidence			1.16106	0.132066	0.795102	0.166047	Yes					p.Ile179Cys
I179D	missense	0.329386	0.135789	4.29005e-06	0.0997697	0.06264	8.00595e-30	0.182971	0.110372	0.102554	0.182971	very low	high confidence			0.828826	0.200996	0.49944	0.242565	No					p.Ile179Asp
I179E	missense	-0.0163438	0.112209	2.32638e-18	0.140922	0.0622145	4.84479e-27	0.0900138	0.0735832	0.228955	0.0900138	very low	high confidence			0.0639376	0.172915	0.0802813	0.206133	No					p.Ile179Glu
I179F	missense	0.411223	0.0905412	5.15408e-10	0.555272	0.0622185	3.08868e-05	0.498265	0.0704419	2.11049e-12	0.498265	low	moderate confidence			1.33216	0.112563	0.920934	0.144458	Yes			23.4524	0.126851	p.Ile179Phe
I179G	missense	-0.125949	0.113069	7.28633e-22	0.0760094	0.0625827	9.10395e-32	-0.00301493	0.0985635	0.976305	-0.00301493	very low	high confidence			0.0690136	0.16428	0.194962	0.19943	No					p.Ile179Gly
I179H	missense	0.0369152	0.125149	1.29536e-13	0.104719	0.0627685	2.505e-29	0.0910909	0.056107	0.109879	0.0910909	very low	high confidence			0.612158	0.146107	0.575243	0.192378	Yes					p.Ile179His
I179I	synonymous				0.942442	0.0620735	0.0739146	0.942442	0.0620735	1.3245e-51	0.942442	uninformative													p.Ile179=
I179K	missense	0.141981	0.116911	1.73601e-12	0.225205	0.0620407	3.5539e-21	0.206918	0.0548024	0.000182732	0.206918	very low	high confidence			0.23897	0.163592	0.0969894	0.201073	No					p.Ile179Lys
I179L	missense	0.936897	0.0834897	0.729059	1.21336	0.0630441	3.25414e-09	1.08055	0.138124	7.63206e-15	1.08055	uninformative				0.996472	0.116063	0.0595753	0.142973	No					p.Ile179Leu
I179M	missense	1.15456	0.0737398	0.132092	1.15793	0.0627123	3.7135e-07	1.15651	0.0477723	1.60541e-127	1.15651	uninformative				1.19771	0.104343	0.0431516	0.127769	No					p.Ile179Met
I179N	missense	0.071963	0.100639	5.54262e-19	0.267897	0.0622947	2.75133e-18	0.185873	0.096661	0.0581924	0.185873	very low	high confidence	Uncertain significance	Uncertain_significance	-0.00861247	0.14397	-0.0805755	0.175657	No					p.Ile179Asn
I179P	missense	0.0898633	0.113484	1.10364e-14	0.16371	0.062575	4.52562e-25	0.146493	0.0547968	0.00826543	0.146493	very low	high confidence			-0.033975	0.180425	-0.123838	0.213147	No					p.Ile179Pro
I179Q	missense	0.131886	0.106827	4.79487e-15				0.131886	0.106827	0.224777	0.131886	very low	high confidence			1.05674	0.126886	0.924851	0.165868	Yes					p.Ile179Gln
I179R	missense	0.202645	0.116681	5.80225e-11	0.152807	0.0621396	3.25004e-26	0.163819	0.0548467	0.00314062	0.163819	very low	high confidence			0.967904	0.140888	0.765259	0.182931	Yes					p.Ile179Arg
I179S	missense	-0.0515188	0.130871	9.81047e-15	0.0841345	0.062134	1.53289e-31	0.0591816	0.0561291	0.299973	0.0591816	very low	high confidence			1.11824	0.161976	1.16976	0.208239	Yes					p.Ile179Ser
I179T	missense	0.643521	0.0909559	0.000451851	0.286017	0.0623302	3.623e-17	0.458632	0.178647	0.0112383	0.458632	low				0.77972	0.127948	0.136199	0.156983	No					p.Ile179Thr
I179V	missense	1.01126	0.0899628	0.967586	1.21001	0.0628464	3.98855e-09	1.12106	0.0988289	1.54733e-29	1.12106	uninformative				0.948315	0.12771	-0.0629434	0.156215	No					p.Ile179Val
I179W	missense	0.112404	0.106086	7.05791e-16	0.102564	0.0624284	8.51537e-30	0.105095	0.0538037	0.0542943	0.105095	very low	high confidence			1.03553	0.124775	0.92313	0.163778	Yes					p.Ile179Trp
I179X	nonsense	0.150697	0.125735	9.77382e-11	-0.0116183	0.0620737	6.67092e-40									0.238471	0.196528	0.0877735	0.233307	No					p.Ile179*
I179Y	missense	0.0426191	0.102017	1.30954e-19	0.270598	0.0622185	3.65984e-18	0.170944	0.113084	0.136626	0.170944	very low	high confidence			0.846156	0.128071	0.803537	0.163737	Yes					p.Ile179Tyr
G18A	missense	0.919916	0.0676653	0.524595	1.16591	0.0614238	1.03994e-07	1.04455	0.122989	3.15457e-17	1.04455	uninformative		Uncertain significance	Uncertain_significance	0.922623	0.0965044	0.00270765	0.117863	No					p.Gly18Ala
G18C	missense	0.839954	0.0686263	0.0791273	0.785761	0.0609852	0.538493	0.809674	0.0455862	6.81931e-70	0.809674	uninformative				0.942005	0.0988311	0.102051	0.120321	No					p.Gly18Cys
G18D	missense	0.774067	0.074088	0.0108655	0.363414	0.0606522	1.48573e-13	0.566537	0.205315	0.00639626		conflicting		Conflicting classifications of pathogenicity	Conflicting_classifications_of_pathogenicity	1.34311	0.101698	0.569045	0.125823	Yes			27.3665	0.267766	p.Gly18Asp
G18E	missense	0.850285	0.0710805	0.129397	0.647199	0.0609872	0.00510607	0.74546	0.10149	2.92946e-13	0.74546	uninformative				1.07101	0.104248	0.220724	0.126175	No					p.Gly18Glu
G18F	missense	0.988145	0.0689281	0.952855	0.895151	0.0609687	0.282946	0.936089	0.0461632	2.52734e-90	0.936089	uninformative				1.03927	0.100033	0.0511293	0.121481	No					p.Gly18Phe
G18G	synonymous				1.11979	0.0610206	3.81644e-06	1.11979	0.0610206	1.87853e-74	1.11979	uninformative													p.Gly18=
G18H	missense	0.984589	0.0684217	0.935059	1.00215	0.0608861	0.00565784	0.994391	0.0454848	1.59511e-104	0.994391	uninformative				0.913058	0.0982163	-0.0715311	0.1197	No					p.Gly18His
G18I	missense	0.208148	0.0932445	2.6126e-16	0.127252	0.060653	1.82429e-29	0.151303	0.0508431	0.00325357	0.151303	very low	high confidence			1.19381	0.108618	0.985657	0.143152	Yes					p.Gly18Ile
G18K	missense	0.841474	0.075818	0.133338	0.829151	0.0614249	0.961786	0.834034	0.0477273	9.91412e-68	0.834034	uninformative				0.778743	0.11113	-0.0627315	0.13453	No					p.Gly18Lys
G18L	missense	0.763169	0.0762099	0.00900807	0.329972	0.0605125	1.74518e-15	0.544093	0.216584	0.0131266		conflicting				1.10983	0.105788	0.346657	0.13038	Yes					p.Gly18Leu
G18M	missense	0.923173	0.0783341	0.626868	0.811123	0.0610326	0.824179	0.856388	0.0549819	3.24841e-54	0.856388	uninformative				0.890381	0.113403	-0.0327913	0.137827	No					p.Gly18Met
G18N	missense	0.96615	0.0659954	0.828985	0.785116	0.0608334	0.530536	0.873824	0.090499	7.9567e-22	0.873824	uninformative				1.01872	0.0995469	0.0525665	0.119436	No					p.Gly18Asn
G18P	missense	0.199579	0.100221	1.41835e-14	0.201151	0.0604863	6.13393e-24	0.200732	0.0517858	0.000122093	0.200732	very low	high confidence			1.04106	0.109727	0.841479	0.148608	Yes					p.Gly18Pro
G18Q	missense	0.967537	0.0789085	0.867434	0.778497	0.0613	0.468364	0.866487	0.0942942	6.52218e-20	0.866487	uninformative				0.690913	0.12063	-0.276624	0.144146	No					p.Gly18Gln
G18R	missense	0.925247	0.0819464	0.657805	0.39243	0.0615552	9.99811e-12	0.656093	0.266395	0.0150324		conflicting				1.13255	0.118514	0.207305	0.144086	No					p.Gly18Arg
G18S	missense	1.00228	0.0685521	0.994582	0.984929	0.0608386	0.0124987	0.992575	0.0455032	4.44625e-104	0.992575	uninformative				0.901532	0.100842	-0.100751	0.121936	No					p.Gly18Ser
G18T	missense	0.749312	0.0791152	0.00735027	0.513285	0.0608979	8.39476e-07	0.625895	0.11789	1.3567e-07	0.625895	uninformative				0.919319	0.110689	0.170006	0.136056	No					p.Gly18Thr
G18V	missense	-0.0185938	0.0932653	5.41336e-26	0.272324	0.0606455	6.0441e-19	0.135494	0.145203	0.359134	0.135494	very low	high confidence	Uncertain significance	Uncertain_significance	0.927979	0.111893	0.946573	0.145666	Yes					p.Gly18Val
G18W	missense	0.851746	0.0794898	0.206222	0.614738	0.0615207	0.00102659	0.727897	0.118383	1.02247e-09	0.727897	uninformative				1.03327	0.113415	0.181522	0.138498	No					p.Gly18Trp
G18X	nonsense	-0.0281568	0.11365	2.55126e-18	-0.0753161	0.0602011	7.246e-49									-0.00241749	0.179766	0.0257393	0.212679	No					p.Gly18*
G18Y	missense	0.893548	0.0702689	0.356565	0.601474	0.0608092	0.000412299	0.745388	0.146021	4.03632e-07	0.745388	uninformative				0.845958	0.105564	-0.0475903	0.126813	No					p.Gly18Tyr
P180A	missense	0.347481	0.0310588	8.75538e-96	0.351345	0.0620989	1.31913e-13	0.348254	0.0277782	9.95858e-36	0.348254	low	high confidence	Pathogenic/Likely pathogenic	Pathogenic	1.09157	0.0389572	0.744089	0.0498229	Yes	0	0, 0	25.3383	0.163464	p.Pro180Ala
P180C	missense	0.260177	0.0979837	3.72617e-13	0.206443	0.0619794	1.72372e-22	0.221799	0.05238	2.68042e-05	0.221799	very low	high confidence			1.12084	0.120398	0.860659	0.15523	Yes		0, 0			p.Pro180Cys
P180D	missense	0.126478	0.114838	2.48018e-13	0.13111	0.0619869	5.67145e-28	0.130065	0.0545477	0.0186179	0.130065	very low	high confidence			0.316985	0.147022	0.190507	0.186556	No		0, 0			p.Pro180Asp
P180E	missense	-0.0449724	0.112584	3.23284e-19	0.0844891	0.0621559	1.71712e-31	0.0537909	0.0550623	0.33702	0.0537909	very low	high confidence			-0.13741	0.1551	-0.0924371	0.191654	No		0, 0			p.Pro180Glu
P180F	missense	0.210131	0.110606	7.04762e-12	0.241614	0.0619913	3.97928e-20	0.234088	0.0540769	1.76126e-05	0.234088	very low	high confidence			0.0591252	0.169284	-0.151006	0.202215	No		0, 0			p.Pro180Phe
P180G	missense	-0.0984771	0.107661	7.26572e-23	0.231248	0.0619697	8.07687e-21	0.0781389	0.164443	0.641266	0.0781389	very low	high confidence			1.06434	0.124381	1.16282	0.164504	Yes		0, 0			p.Pro180Gly
P180H	missense	0.177283	0.107883	2.15456e-13	0.0541209	0.0620257	3.79671e-34	0.0847182	0.053772	0.120779	0.0847182	very low	high confidence			0.345578	0.174411	0.168295	0.205081	No		0, 0			p.Pro180His
P180I	missense	-0.0189839	0.1072	4.48607e-20	0.225072	0.0619434	3.01338e-21	0.118727	0.121016	0.334955	0.118727	very low	high confidence			0.0964243	0.163938	0.115408	0.195877	No		0, 0			p.Pro180Ile
P180K	missense	0.26457	0.118037	2.91754e-09	0.100256	0.0620938	2.73778e-30	0.151749	0.0762199	0.0498101	0.151749	very low	high confidence			0.548112	0.154946	0.283542	0.194785	No		0, 0			p.Pro180Lys
P180L	missense	-0.0930059	0.111125	2.24986e-21	0.264866	0.0620361	1.29423e-18	0.0978059	0.178541	0.591025	0.0978059	very low	high confidence	Pathogenic/Likely pathogenic	Pathogenic	0.811466	0.140403	0.904471	0.179057	Yes		0, 0			p.Pro180Leu
P180M	missense	0.0461715	0.0993442	1.88879e-20	0.0815073	0.061974	6.5319e-32	0.0716083	0.0525814	0.180222	0.0716083	very low	high confidence			0.864611	0.136928	0.818439	0.16917	Yes		0, 0			p.Pro180Met
P180N	missense	0.158723	0.123041	5.66417e-11	0.123592	0.0619285	1.32443e-28	0.130693	0.055317	0.0197379	0.130693	very low	high confidence			0.494725	0.182637	0.336002	0.220216	No		0, 0			p.Pro180Asn
P180P	synonymous				0.858632	0.0618275	0.622774	0.858632	0.0618275	1.82373e-43	0.858632	uninformative										0, 0			p.Pro180=
P180Q	missense	0.0760915	0.116571	2.27467e-14	0.139337	0.0619189	2.11219e-27	0.125419	0.0546834	0.0236806	0.125419	very low	high confidence			0.272504	0.157237	0.196412	0.195735	No		0, 0			p.Pro180Gln
P180R	missense	0.056936	0.110856	2.30204e-16	0.142584	0.0619004	3.56572e-27	0.122227	0.0540456	0.0257166	0.122227	very low	high confidence	Likely pathogenic	Pathogenic	0.55469	0.141639	0.497754	0.179863	Yes		0, 0			p.Pro180Arg
P180S	missense	0.101317	0.112695	1.55903e-14	0.139939	0.0620989	3.29233e-27	0.130943	0.0543882	0.017487	0.130943	very low	high confidence	Pathogenic	Pathogenic	0.630312	0.157256	0.528995	0.193467	Yes	0	0, 0	10.9489	0.184852	p.Pro180Ser
P180T	missense	-0.0748481	0.101166	1.17111e-24	0.372017	0.0619875	1.38369e-12	0.155737	0.223318	0.493439	0.155737	very low	moderate confidence	Likely pathogenic	Pathogenic	1.13074	0.120099	1.20559	0.157029	Yes		0, 0	10.0646	0.334488	p.Pro180Thr
P180V	missense	0.107953	0.125831	1.01216e-11	0.0911049	0.0619963	4.05776e-31	0.0943958	0.0556127	0.0946048	0.0943958	very low	high confidence			0.751929	0.158302	0.643976	0.20222	Yes		0, 0			p.Pro180Val
P180W	missense	-0.0127466	0.114288	1.2306e-17	0.135151	0.0619015	9.72607e-28	0.0924062	0.0670431	0.174984	0.0924062	very low	high confidence			0.102586	0.183057	0.115332	0.215805	No		0, 0			p.Pro180Trp
P180X	nonsense	-0.194192	0.125527	4.22194e-20	0.0436187	0.0618773	3.30332e-35									-0.267599	0.213306	-0.0734061	0.247501	No		0, 0			p.Pro180*
P180Y	missense	0.243846	0.10338	2.07171e-12	0.187397	0.0619732	7.95321e-24	0.20232	0.053154	0.000161886	0.20232	very low	high confidence			0.457753	0.15521	0.213908	0.186488	No		0, 0			p.Pro180Tyr
E181A	missense	0.821728	0.084264	0.126962	0.848638	0.0570617	0.712035	0.840178	0.0472478	4.72706e-70	0.840178	uninformative				1.15972	0.118112	0.337987	0.145089	No		2			p.Glu181Ala
E181C	missense	0.324814	0.0962244	1.67898e-11	0.556381	0.056876	5.49908e-06	0.453605	0.11505	9.30164e-05	0.453605	low	moderate confidence			0.951875	0.117972	0.627061	0.152238	Yes		2			p.Glu181Cys
E181D	missense	0.902026	0.088761	0.560386	0.616492	0.0572179	0.000461372	0.751196	0.142539	1.67516e-07	0.751196	uninformative				0.961472	0.127638	0.059446	0.155467	No		2			p.Glu181Asp
E181E	synonymous				0.91591	0.0563872	0.129405	0.91591	0.0563872	8.57354e-59	0.91591	uninformative										2			p.Glu181=
E181F	missense	1.1258	0.0790417	0.322665	1.29861	0.0586231	5.00448e-15	1.22034	0.0860198	2.75876e-45	1.22034	uninformative				1.05211	0.113773	-0.0736972	0.138535	No		2			p.Glu181Phe
E181G	missense	0.484529	0.0926109	1.50292e-07	0.301572	0.057025	3.29126e-19	0.378498	0.0903133	3.24137e-05	0.378498	low	moderate confidence			1.09008	0.120359	0.605556	0.151866	Yes		2			p.Glu181Gly
E181H	missense	0.804907	0.0923265	0.127578	1.03195	0.0575173	0.000607122	0.929914	0.112937	2.78982e-16	0.929914	uninformative				0.886292	0.127508	0.081385	0.157424	No		2			p.Glu181His
E181I	missense	0.827561	0.0784363	0.106391	1.21423	0.0577313	8.40186e-11	1.02454	0.193299	1.4228e-07		uninformative				0.921559	0.108676	0.0939984	0.134025	No		2			p.Glu181Ile
E181K	missense	0.0950783	0.0344006	6.42784e-150	0.164155	0.056682	3.11578e-30	0.114927	0.0312585	0.000269849	0.114927	very low	high confidence	Pathogenic/Likely pathogenic	Pathogenic	0.376803	0.0478686	0.281725	0.0589474	Yes	2	2	15.9273	0.236383	p.Glu181Lys
E181L	missense	1.06442	0.0700646	0.654861	1.13225	0.0578719	3.74148e-07	1.10474	0.0446194	2.78764e-133	1.10474	uninformative				1.01655	0.099065	-0.047866	0.121338	No		2			p.Glu181Leu
E181M	missense	1.07663	0.0749514	0.603878	1.12194	0.057699	8.47279e-07	1.10508	0.0457206	3.88934e-127	1.10508	uninformative				1.11549	0.104958	0.0388579	0.128973	No		2			p.Glu181Met
E181N	missense	0.717623	0.0938391	0.0123515	0.412254	0.0573119	2.92595e-12	0.555899	0.152417	0.00030246	0.555899	uninformative				1.23139	0.124706	0.513771	0.156068	Yes		2			p.Glu181Asn
E181P	missense	0.20174	0.104708	2.18868e-13	0.195445	0.0575084	8.03723e-27	0.196903	0.0504063	0.00010801	0.196903	very low	high confidence			0.233258	0.157153	0.0315182	0.188841	No		2			p.Glu181Pro
E181Q	missense	1.13429	0.0801768	0.28475	1.047	0.0574637	0.000230175	1.07662	0.0467065	7.10461e-116	1.07662	uninformative		Uncertain significance	Uncertain_significance	1.06502	0.110756	-0.069268	0.136731	No		2			p.Glu181Gln
E181R	missense	-0.0815879	0.110598	3.79531e-21	0.0434161	0.0573361	8.54865e-41	0.0166911	0.0512495	0.749993	0.0166911	very low	high confidence			-0.00879017	0.154217	0.0727977	0.189776	No		2			p.Glu181Arg
E181S	missense	0.669874	0.084612	0.000485315	1.06131	0.0577143	9.38182e-05	0.870484	0.195659	1.02155e-05		uninformative				0.945576	0.117817	0.275701	0.145052	No		2			p.Glu181Ser
E181T	missense	1.02902	0.0766781	0.879484	0.945963	0.0572808	0.04565	0.97571	0.04589	4.99345e-99	0.97571	uninformative				1.04802	0.109544	0.0190084	0.133714	No		2			p.Glu181Thr
E181V	missense	1.10488	0.0802841	0.458376	1.28467	0.0581153	1.88435e-14	1.20331	0.0894888	7.46466e-41	1.20331	uninformative				1.11903	0.114185	0.0141468	0.139584	No		2			p.Glu181Val
E181W	missense	0.932665	0.0809327	0.693357	0.902109	0.0571707	0.206626	0.912281	0.0466953	4.67904e-84	0.912281	uninformative				1.05282	0.110943	0.120158	0.137326	No		2			p.Glu181Trp
E181X	nonsense	-0.121532	0.110044	8.12949e-23	0.0948902	0.0568491	2.19085e-36									-0.0489493	0.163565	0.0725829	0.197138	No		2			p.Glu181*
E181Y	missense	1.00832	0.0804914	0.97269	1.03954	0.0573168	0.000360652	1.02904	0.0466891	3.42089e-106	1.02904	uninformative				0.948109	0.118554	-0.0602154	0.143296	No		2			p.Glu181Tyr
G182A	missense	1.02252	0.086755	0.922742	1.23918	0.0610498	6.3286e-11	1.13962	0.107973	8.85002e-26	1.13962	uninformative				0.870418	0.118027	-0.152103	0.146482	No		2, 2			p.Gly182Ala
G182C	missense	0.205927	0.109402	3.08515e-12	0.369074	0.0589169	5.61487e-14	0.313543	0.0773048	5.79337e-05	0.313543	low	high confidence			1.00732	0.132751	0.801391	0.172022	Yes		2, 2			p.Gly182Cys
G182D	missense	0.343519	0.112753	3.43741e-08	0.18675	0.0586362	1.57522e-26	0.235553	0.0725882	0.00132252	0.235553	very low	high confidence	Pathogenic	Pathogenic	0.0444264	0.165657	-0.299092	0.200388	No		2, 2			p.Gly182Asp
G182E	missense	0.0373922	0.118259	4.30969e-15	0.155247	0.0588479	7.14808e-29	0.131856	0.0526852	0.0134736	0.131856	very low	high confidence			0.127354	0.19924	0.0899615	0.231693	No		2, 2			p.Gly182Glu
G182F	missense	0.0129813	0.104095	5.46348e-20	0.224809	0.0589093	2.16366e-23	0.136281	0.104477	0.199501	0.136281	very low	high confidence			0.112538	0.152228	0.0995567	0.184415	No		2, 2			p.Gly182Phe
G182G	synonymous				0.988872	0.0585885	0.00786958	0.988872	0.0585885	2.52066e-63	0.988872	uninformative										2, 2			p.Gly182=
G182H	missense	0.0208323	0.120556	4.95876e-15	0.319372	0.0588608	5.83663e-17	0.188641	0.148114	0.210396	0.188641	very low	high confidence			1.03872	0.151541	1.01789	0.193645	Yes		2, 2			p.Gly182His
G182I	missense	-0.0428222	0.105238	1.12944e-21	0.198353	0.0587949	1.74726e-25	0.0935595	0.119549	0.441869	0.0935595	very low	high confidence			0.166622	0.151218	0.209444	0.184233	No		2, 2			p.Gly182Ile
G182K	missense	0.0662698	0.116281	1.01906e-14	0.267965	0.0586033	1.64942e-20	0.192123	0.0976981	0.0526791	0.192123	very low	high confidence			0.340761	0.174896	0.274492	0.210024	No		2, 2			p.Gly182Lys
G182L	missense	0.0397283	0.10822	1.11745e-17	0.174876	0.0590529	4.14869e-27	0.137729	0.0603357	0.0243546	0.137729	very low	high confidence			0.107841	0.159866	0.0681126	0.193051	No		2, 2			p.Gly182Leu
G182M	missense	0.114759	0.10141	3.75287e-17	0.254727	0.058767	2.48832e-21	0.209143	0.0655929	0.00160547	0.209143	very low	high confidence			0.059613	0.148516	-0.0551457	0.179836	No		2, 2			p.Gly182Met
G182N	missense	0.0325686	0.105419	8.18026e-19	0.439594	0.0589181	2.58083e-10	0.245469	0.203296	0.235173	0.245469	very low	moderate confidence			1.19117	0.118584	1.1586	0.158667	Yes		2, 2			p.Gly182Asn
G182P	missense	0.295421	0.0976257	4.12338e-12	0.197618	0.0589254	1.95183e-25	0.223734	0.0504481	1.08974e-05	0.223734	very low	high confidence			0.951016	0.124586	0.655595	0.15828	Yes		2, 2			p.Gly182Pro
G182Q	missense	-0.0133617	0.110364	7.85038e-19	0.106036	0.0592143	1.17221e-32	0.0793472	0.0521783	0.134275	0.0793472	very low	high confidence			-0.00406261	0.166701	0.00929913	0.199923	No		2, 2			p.Gly182Gln
G182R	missense	0.0706517	0.122849	3.37474e-13	0.131856	0.058866	8.32439e-31	0.120427	0.0530862	0.025265	0.120427	very low	high confidence			-0.125372	0.176055	-0.196024	0.214679	No		2, 2			p.Gly182Arg
G182S	missense	0.185289	0.0318414	6.24199e-142	0.517928	0.0588766	5.15393e-07	0.347922	0.166279	0.0391868		conflicting	moderate confidence	Pathogenic	Pathogenic	1.16282	0.0386281	0.97753	0.05006	Yes	2	2, 2	12.6972	0.162421	p.Gly182Ser
G182T	missense	-0.202068	0.114397	3.63902e-24	0.205895	0.0591479	1.28736e-24	0.0136649	0.203643	0.947875	0.0136649	very low	high confidence			0.809747	0.141117	1.01182	0.181661	Yes		2, 2			p.Gly182Thr
G182V	missense	0.21258	0.0936157	4.98981e-16	0.0967103	0.0586181	3.9434e-34	0.131654	0.0531775	0.0145143	0.131654	very low	high confidence	Pathogenic	Pathogenic	0.112732	0.144027	-0.0998471	0.171778	No	2	2, 2	8.43829	0.150866	p.Gly182Val
G182W	missense	0.169244	0.111666	8.40238e-13	0.129185	0.0589158	5.55463e-31	0.137908	0.0521079	0.00893982	0.137908	very low	high confidence			0.0135413	0.174874	-0.155702	0.207485	No		2, 2			p.Gly182Trp
G182X	nonsense	-0.0530822	0.111013	5.2652e-20	0.0406134	0.0587637	3.45927e-39									-0.323581	0.179233	-0.270499	0.210828	No		2, 2			p.Gly182*
G182Y	missense	-0.0416518	0.0985485	1.98493e-24	0.189584	0.0586325	2.60802e-26	0.0875325	0.114819	0.453747	0.0875325	very low	high confidence			0.287966	0.143887	0.329617	0.1744	No		2, 2			p.Gly182Tyr
L183A	missense	0.875675	0.0806578	0.345744	0.988368	0.0655454	0.0179382	0.941825	0.0554869	5.07947e-64	0.941825	uninformative				0.843744	0.112015	-0.0319312	0.138033	No					p.Leu183Ala
L183C	missense	0.843427	0.0812444	0.18424	1.63477	0.0690605	2.03852e-30	1.24025	0.395668	0.00192882		uninformative				0.961369	0.118039	0.117943	0.143296	No					p.Leu183Cys
L183D	missense	-0.028763	0.105465	4.70328e-21	0.0824183	0.0645202	1.73013e-29	0.0521396	0.0550378	0.351989	0.0521396	very low	high confidence			1.00732	0.127487	1.03608	0.165456	Yes					p.Leu183Asp
L183E	missense	0.210936	0.116246	7.90264e-11	0.357519	0.0645792	2.27795e-12	0.316095	0.0660007	2.01101e-06	0.316095	low	high confidence			1.09567	0.143366	0.884737	0.184572	Yes					p.Leu183Glu
L183F	missense	1.05011	0.0841546	0.796908	1.15165	0.0650223	1.52666e-06	1.11369	0.051453	1.59724e-102	1.11369	uninformative				1.0172	0.116414	-0.0329057	0.143646	No					p.Leu183Phe
L183G	missense	-0.041695	0.107029	5.65088e-21	0.396132	0.0646736	1.44348e-10	0.185524	0.218756	0.404544	0.185524	very low	moderate confidence			0.946527	0.129614	0.988222	0.168093	Yes					p.Leu183Gly
L183H	missense	1.02064	0.0815008	0.925036	1.40481	0.0662407	1.83106e-17	1.21566	0.192061	3.26675e-10	1.21566	uninformative				1.02249	0.112321	0.00184964	0.138775	No					p.Leu183His
L183I	missense	1.00183	0.0746878	0.994946	0.997921	0.065179	0.0116821	0.999611	0.0491085	5.39765e-91	0.999611	uninformative				1.01523	0.107293	0.0133998	0.130729	No					p.Leu183Ile
L183K	missense	0.0778963	0.11947	1.09425e-13	0.168633	0.0646543	3.14849e-23	0.148079	0.0568618	0.0101078	0.148079	very low	high confidence			0.00746198	0.174176	-0.0704344	0.211212	No					p.Leu183Lys
L183L	synonymous				1.29887	0.0656746	3.25823e-12	1.29887	0.0656746	4.4871e-86	1.29887	uninformative													p.Leu183=
L183M	missense	1.04075	0.0764396	0.820597				1.04075	0.0764396	7.62908e-42	1.04075	uninformative				0.994999	0.107585	-0.0457498	0.131976	No					p.Leu183Met
L183N	missense	1.08168	0.0947989	0.679523	1.41051	0.0661145	7.5111e-18	1.25311	0.164266	3.47107e-14	1.25311	uninformative				0.972129	0.125749	-0.109547	0.157479	No					p.Leu183Asn
L183P	missense	0.0426875	0.101774	1.07417e-19	0.265017	0.0646441	3.18326e-17	0.167748	0.110293	0.134232	0.167748	very low	high confidence			1.05965	0.128593	1.01696	0.163994	Yes					p.Leu183Pro
L183Q	missense	0.885359	0.0797064	0.392168	1.33793	0.0661004	5.90693e-14	1.11384	0.226277	1.03181e-06		uninformative				0.991168	0.110606	0.105808	0.136333	No					p.Leu183Gln
L183R	missense	-0.0824538	0.113877	4.48607e-20	0.00615009	0.0647819	2.86097e-35	-0.0155133	0.0563082	0.787724	-0.0155133	very low	high confidence			0.40808	0.165479	0.490534	0.200876	No					p.Leu183Arg
L183S	missense	1.02458	0.0881336	0.91611	1.07774	0.0646535	0.000192025	1.05914	0.0521306	1.15654e-90	1.05914	uninformative				1.06402	0.123596	0.0394458	0.151801	No					p.Leu183Ser
L183T	missense	1.12756	0.0816635	0.336645	1.22432	0.0654549	4.63454e-09	1.18647	0.0510738	1.21542e-117	1.18647	uninformative				0.965974	0.114965	-0.161588	0.141017	No					p.Leu183Thr
L183V	missense	1.02151	0.0952691	0.93498	1.14846	0.0653387	2.16751e-06	1.10391	0.0605859	1.98273e-73	1.10391	uninformative				0.950065	0.135571	-0.0714403	0.165698	No					p.Leu183Val
L183W	missense	0.991987	0.0796925	0.972889	1.44792	0.0675002	2.71615e-19	1.22192	0.22796	1.02737e-07		uninformative				0.90188	0.112435	-0.0901063	0.137813	No					p.Leu183Trp
L183X	nonsense	-0.235101	0.130476	6.25649e-20	-0.0355878	0.064929	1.1976e-38									0.0942206	0.203821	0.329322	0.242006	No					p.Leu183*
L183Y	missense	1.0884	0.0787445	0.552388	1.24058	0.0656867	1.1824e-09	1.17069	0.0758329	2.7288e-53	1.17069	uninformative				1.10157	0.111576	0.0131708	0.136564	No					p.Leu183Tyr
Q184A	missense	0.0518934	0.0998605	4.91521e-20	0.226187	0.0561022	1.46983e-25	0.158618	0.0849189	0.0657555	0.158618	very low	high confidence			0.998598	0.126666	0.946705	0.161296	Yes		0			p.Gln184Ala
Q184C	missense	0.627078	0.104753	0.00183812	0.307481	0.0556716	1.12995e-19	0.454961	0.159323	0.00475879	0.454961	low				1.12184	0.132512	0.494764	0.168916	Yes		0			p.Gln184Cys
Q184D	missense	-0.207463	0.0990687	4.39007e-32	0.126432	0.0557457	1.04749e-34	-0.0304717	0.166645	0.858148	-0.0304717	very low	high confidence			0.59255	0.130166	0.800013	0.163578	Yes		0			p.Gln184Asp
Q184E	missense	0.0119379	0.105864	2.04683e-19	0.149983	0.0557231	1.6112e-32	0.110307	0.0624734	0.0820579	0.110307	very low	high confidence			1.09687	0.128295	1.08493	0.166334	Yes		0			p.Gln184Glu
Q184F	missense	0.555404	0.100129	4.70539e-05	0.0752387	0.0560311	2.24839e-39	0.30815	0.239975	0.206662		conflicting				1.244	0.130978	0.688601	0.164867	Yes		0			p.Gln184Phe
Q184G	missense	0.920869	0.0846415	0.647769	0.531265	0.0567475	6.2616e-07	0.721006	0.194737	0.000244017		uninformative				0.940712	0.120201	0.0198422	0.147011	No		0			p.Gln184Gly
Q184H	missense	-0.0996674	0.0934463	5.59918e-30	0.231587	0.0556115	1.5187e-25	0.0744721	0.165408	0.659041	0.0744721	very low	high confidence			1.27784	0.108702	1.37751	0.143347	Yes		0			p.Gln184His
Q184I	missense	0.214573	0.0941515	8.57448e-16	0.140406	0.0560253	4.63194e-33	0.1598	0.048146	0.00101917	0.1598	very low	high confidence			1.11586	0.12416	0.901287	0.155821	Yes		0			p.Gln184Ile
Q184K	missense	-0.173806	0.119968	3.63041e-21	0.264415	0.0559198	1.09231e-22	0.0581576	0.218733	0.794824	0.0581576	very low	high confidence			0.903559	0.137371	1.07737	0.182382	Yes		0			p.Gln184Lys
Q184L	missense	1.00436	0.093588	0.989101	0.258237	0.0559765	4.03912e-23	0.627531	0.373044	0.0975991		conflicting				1.17155	0.125944	0.167191	0.15691	No		0			p.Gln184Leu
Q184M	missense	0.976714	0.101343	0.933483	0.459211	0.0562131	3.18252e-10	0.711093	0.258661	0.00659605		conflicting				1.11819	0.140669	0.14148	0.173372	No		0			p.Gln184Met
Q184N	missense	0.41369	0.0890976	3.10395e-10	0.170648	0.0560306	2.51392e-30	0.282297	0.121119	0.0214775	0.282297	low	moderate confidence			1.38222	0.112988	0.968525	0.143891	Yes		0			p.Gln184Asn
Q184P	missense	0.0996663	0.0328539	1.54761e-162	0.253583	0.0561977	2.63185e-23	0.169872	0.0766616	0.028892	0.169872	very low	high confidence			1.07178	0.0394902	0.972113	0.0513698	Yes	0	0	10.9686	0.0807078	p.Gln184Pro
Q184Q	synonymous				1.03814	0.0554377	0.000247631	1.03814	0.0554377	1.99673e-77	1.03814	uninformative										0			p.Gln184=
Q184R	missense	0.0391045	0.0346847	4.38428e-166	0.12022	0.0561001	7.14285e-35	0.0676778	0.0387465	0.0854115	0.0676778	very low	high confidence	Pathogenic/Likely pathogenic	Pathogenic	0.882954	0.0423849	0.843849	0.0547678	Yes		0			p.Gln184Arg
Q184S	missense	0.0520588	0.120676	3.8604e-14	0.195394	0.0565117	9.89988e-28	0.163385	0.0596947	0.00684076	0.163385	very low	high confidence			1.13444	0.141692	1.08238	0.186116	Yes		0			p.Gln184Ser
Q184T	missense	0.235782	0.10674	6.20618e-12	0.281687	0.0557405	1.63489e-21	0.271851	0.0494091	4.67666e-08	0.271851	low	high confidence			1.11036	0.1293	0.874575	0.167666	Yes		0			p.Gln184Thr
Q184V	missense	-0.0250037	0.111812	8.93348e-19	0.0617584	0.0560035	8.86522e-41	0.0443574	0.0500735	0.38394	0.0443574	very low	high confidence			1.16652	0.133222	1.19152	0.173925	Yes		0			p.Gln184Val
Q184W	missense	0.63247	0.096934	0.000754419	0.143817	0.0560555	1.03005e-32	0.381744	0.244243	0.123748		conflicting				1.10425	0.127951	0.471777	0.160523	Yes		0			p.Gln184Trp
Q184X	nonsense	0.082138	0.121675	3.91064e-13	0.0568517	0.0560364	3.04832e-41									-0.252969	0.201889	-0.335107	0.23572	No		0			p.Gln184*
Q184Y	missense	0.111356	0.095219	2.05329e-19	0.115984	0.0561869	3.59655e-35	0.114789	0.0483904	0.0192456	0.114789	very low	high confidence			1.28126	0.118413	1.1699	0.151949	Yes		0			p.Gln184Tyr
C185A	missense	1.0884	0.0860367	0.601372	1.34761	0.059159	9.15703e-18	1.22554	0.129386	4.62427e-21	1.22554	uninformative				0.889451	0.125572	-0.198952	0.152219	No		2			p.Cys185Ala
C185C	synonymous				0.959294	0.0557333	0.0223063	0.959294	0.0557333	9.04776e-66	0.959294	uninformative										2			p.Cys185=
C185D	missense	0.146405	0.109179	5.11039e-14	0.398299	0.0563438	1.94876e-13	0.289711	0.124745	0.0219545	0.289711	low	moderate confidence			1.19905	0.130713	1.05265	0.170311	Yes		2			p.Cys185Asp
C185E	missense	0.0177392	0.109957	6.70188e-18	0.298464	0.0561193	5.10995e-20	0.174027	0.139456	0.219781	0.174027	very low	high confidence			1.35588	0.135351	1.33814	0.174386	Yes		2			p.Cys185Glu
C185F	missense	1.06239	0.078401	0.70914	1.31505	0.0571869	9.02905e-17	1.19441	0.1262	4.96292e-21	1.19441	uninformative				1.11918	0.114912	0.0567901	0.139109	No		2			p.Cys185Phe
C185G	missense	0.857251	0.0772402	0.212809	0.926965	0.0568004	0.0906187	0.902497	0.0457596	1.29491e-85	0.902497	uninformative				0.984983	0.109172	0.127732	0.133733	No		2			p.Cys185Gly
C185H	missense	0.751201	0.0926947	0.0324039	0.549072	0.05687	2.99816e-06	0.636882	0.100192	2.74272e-10	0.636882	uninformative				1.05015	0.121393	0.298953	0.152737	No		2			p.Cys185His
C185I	missense	1.03747	0.0833619	0.853522	0.306083	0.0561593	1.88679e-19	0.66918	0.365682	0.0715092		conflicting				1.09658	0.116498	0.059117	0.143252	No		2			p.Cys185Ile
C185K	missense	0.126832	0.120478	3.3299e-12	0.153186	0.0558415	4.2798e-32	0.148526	0.0506639	0.00374611	0.148526	very low	high confidence			1.05167	0.153935	0.924843	0.195476	Yes		2			p.Cys185Lys
C185L	missense	0.997312	0.0800862	0.994582	1.48616	0.0586059	2.9919e-28	1.24478	0.244405	4.28627e-07		uninformative				0.861652	0.114633	-0.13566	0.139838	No		2			p.Cys185Leu
C185M	missense	1.06707	0.0806941	0.693848	1.15156	0.0566562	3.25618e-08	1.12366	0.0463686	9.00953e-128	1.12366	uninformative				1.04342	0.114404	-0.0236437	0.139999	No		2			p.Cys185Met
C185N	missense	1.00472	0.0918214	0.988233	1.18711	0.0567407	8.55584e-10	1.1102	0.0900651	1.36266e-34	1.1102	uninformative				0.915	0.134068	-0.0897227	0.162498	No		2			p.Cys185Asn
C185P	missense	0.438661	0.110827	2.24509e-06				0.438661	0.110827	8.72388e-05	0.438661	low	moderate confidence			1.10469	0.14118	0.66603	0.179484	Yes		2			p.Cys185Pro
C185Q	missense	0.939504	0.0843883	0.746204	1.25933	0.0580818	4.97942e-13	1.10527	0.159804	6.40018e-12	1.10527	uninformative				1.06036	0.116769	0.120857	0.144071	No		2			p.Cys185Gln
C185R	missense	0.112422	0.034176	3.68487e-146	0.146939	0.0558715	1.23556e-32	0.12182	0.0291543	3.42195e-05	0.12182	very low	high confidence	Pathogenic/Likely pathogenic	Pathogenic	1.05619	0.0409978	0.943767	0.0533744	Yes	2	2	15.0721	0.264737	p.Cys185Arg
C185S	missense	0.881703	0.0853078	0.417213	1.05837	0.0565597	8.28414e-05	0.98158	0.0875769	7.10111e-29	0.98158	uninformative				0.818178	0.124017	-0.0635251	0.150525	No		2			p.Cys185Ser
C185T	missense	0.992316	0.0789315	0.973608	1.06263	0.0563704	5.75798e-05	1.03888	0.045873	6.14786e-112	1.03888	uninformative				0.865671	0.115231	-0.126644	0.139672	No		2			p.Cys185Thr
C185V	missense	1.06538	0.0775865	0.688199	0.455661	0.0565541	2.75106e-10	0.758206	0.304849	0.0140663		conflicting				1.14269	0.111213	0.0773109	0.135603	No		2			p.Cys185Val
C185W	missense	0.598952	0.107636	0.000975522	0.0846117	0.0565051	8.09294e-38	0.333623	0.257041	0.201739		conflicting				1.05734	0.145113	0.458385	0.180675	No		2			p.Cys185Trp
C185X	nonsense	-0.0995658	0.122926	6.0362e-18	-0.0323416	0.0559141	2.58273e-51									0.11585	0.176438	0.215416	0.215038	No		2			p.Cys185*
C185Y	missense	0.554097	0.0894428	3.38389e-06	0.0700797	0.0560191	6.67395e-40	0.307066	0.241957	0.212		conflicting		Uncertain significance	Uncertain_significance	1.24682	0.117591	0.692727	0.147742	Yes		2			p.Cys185Tyr
S186A	missense	0.978168	0.0789051	0.917407	1.14127	0.0715947	2.43756e-05	1.06309	0.0814834	1.47903e-38	1.06309	uninformative				0.952487	0.111986	-0.0256805	0.136992	No		0, 0			p.Ser186Ala
S186C	missense	0.891371	0.0764216	0.400875	1.12861	0.0713567	4.8263e-05	1.01157	0.118609	2.32866e-17	1.01157	uninformative				0.895088	0.113571	0.00371711	0.136889	No		0, 0			p.Ser186Cys
S186D	missense	1.08582	0.0874095	0.626667	1.07321	0.071431	0.000923937	1.07826	0.0553111	1.06061e-83	1.07826	uninformative				1.07183	0.122465	-0.0139928	0.15046	No		0, 0			p.Ser186Asp
[truncated: 5,245 more rows]
