# Supplementary material for: A comprehensive map of missense trafficking variants in rhodopsin and their response to pharmacologic correction
Source: Sci Adv. 2026 Jul 29;12(31):eaef3518. doi: 10.1126/sciadv.aef3518 (PMC13418928; doi:10.1126/sciadv.aef3518)
Supplement: Supplementary file 2 — Data files S1 and S2 [file sciadv.aef3518_data_files_s1_and_s2.zip › aef3518_data_file_s2.csv]

position	Average of MEE_mean	Average of Octant_mean	Average of composite score	domain	note
M1		0.00541486999798904	0.00817589977597037	N-term
N2		0.972570995524887	1.03844708918991	N-term	NxT glycosylation
G3		0.850860293593861	0.892119286441025	N-term
T4		0.803327147714726	0.860160511687149	N-term	NxT glycosylation
E5		0.950187079747736	0.9973325495098	N-term
G6		0.288339577576964	0.304056309598326	N-term	very constrained N-term
P7		0.963053251423574	1.03549469182495	N-term
N8		0.890813891931421	0.937494211139765	N-term
F9		0.20954001743953	0.216943308790021	N-term
Y10		0.567905173199769	0.589284348116126	N-term
V11	0.382748106015965	0.327589815620597	0.395697504865815	N-term
P12	0.569824725225074	0.661114222876593	0.652788639227821	N-term
F13	1.02877933643792	0.895474424774702	1.00294196342694	N-term
S14	1.08942224091869	0.920764745716726	1.06915157703879	N-term
N15	0.203438089935448	0.0566159279401505	0.173062568138913	N-term	NxT glycosylation
A16	1.1613707318528	0.903438985690273	1.08498127244223	N-term
T17	0.391671460299078	0.427179137956513	0.435935195257386	N-term	NxT glycosylation
G18	0.625976845630466	0.730078560132464	0.721335084855334	N-term
V19	1.16345988723166	0.913074065867943	1.10000269293227	N-term
V20	0.402301498078427	0.297072138117552	0.387857551067053	N-term
R21	1.09983047589098	0.861372722998186	1.03865137618573	N-term
S22	0.563957973593228	0.442628999427375	0.569842185313323	N-term
P23	0.227699464368516	0.100041926077191	0.203229115219215	N-term
F24	0.38807446322627	0.238144138157172	0.356762162027924	N-term
E25	1.06518074092442	0.890415184180707	1.02165242715174	N-term
Y26	1.15384209804982	0.871386512716591	1.07360302810669	N-term
P27	0.997251940703084	0.868432637639487	0.984892112805381	N-term
Q28	0.494247261033849	0.40001687417133	0.478838196642794	N-term
Y29	1.00632144746367	0.953483141984266	1.03495680848767	N-term
Y30	0.495332031282424	0.629039950642879	0.602811428669765	N-term
L31	0.413449848408884	0.394966406112266	0.455996405693372	N-term
A32	0.726319298743522	0.712991970108498	0.762647480375482	N-term
E33	1.12946945799585	0.912709938264512	1.07187815358411	TM1
P34	1.13866922748994	0.956024944234115	1.10124210129157	TM1
W35	1.07683053567724	0.964042077555652	1.0786321991991	TM1
Q36	0.977395835953553	0.951263947934571	1.01831635628599	TM1
F37	0.461170184105143	0.521642728687249	0.530098920669759	TM1
S38	1.13196088091782	0.930598253503625	1.0838630351587	TM1
M39	0.951926145701128	0.829504409967891	0.942198213100773	TM1
L40	0.955243333994295	0.814155692719238	0.938353265437356	TM1
A41	1.03073013272732	0.873562697125079	1.0030336963669	TM1
A42	1.07465937646449	0.936750806435599	1.06249862029124	TM1
Y43	0.93963205021605	0.807572810239646	0.926264074810095	TM1
M44	0.971339836602422	0.825801098165958	0.94383073927558	TM1
F45	0.985576491987432	0.804272583934807	0.943167113705096	TM1
L46	1.00144928602098	0.85856134731281	0.989970519270633	TM1
L47	0.964962694075382	0.753345132191044	0.912801160129774	TM1
I48	0.865288189675977	0.720239994121275	0.846567566812995	TM1
V49	0.9023584886853	0.831794942459713	0.91872065684768	TM1
L50	0.95634852081357	0.828582258333508	0.938578084101557	TM1
G51	0.838887808335536	0.541912595599981	0.739498916587467	TM1
F52	0.925806484594314	0.693712873887356	0.865127222191326	TM1
P53	1.06668844242371	0.869049696494869	1.02191552416103	TM1
I54	0.911349806214488	0.770697360050589	0.892777649928885	TM1
N55	0.895826547233854	0.548631410279289	0.777658285830531	TM1
F56	0.879979055570378	0.740852246249787	0.861195105846702	TM1
L57	0.942947286267071	0.791857136202822	0.926543547997551	TM1
T58	1.09233925251106	0.888358978380651	1.0438004720931	TM1
L59	0.829039763578967	0.672231537413315	0.806018017095666	TM1
Y60	1.04122502612862	0.960319812213402	1.05806286851815	TM1
V61	0.954740555223276	0.802798693833187	0.932146377380789	TM1
T62	1.05080436605848	0.982912308545744	1.04942841106549	TM1
V63	1.10620932642102	0.951288601404205	1.08801236605216	TM1
Q64	1.1296484009638	0.970907215764466	1.10013426997382	TM1
H65	1.13320905365406	0.951425442847944	1.10064241008591	TM1
K66	1.07186652832985	0.979222860888537	1.08390243334759	ICL1
K67	1.17954689978942	0.933763968823592	1.10515077486455	ICL1
L68	1.09244137862066	0.933440439936039	1.0685093959902	ICL1
R69	1.12027842416908	0.911704676542257	1.06337200925874	ICL1	chromophore release
T70	1.10546604418986	0.914195416859437	1.06380582633564	TM2
P71	0.909953338088124	0.920913363872389	0.963361223632659	TM2
L72	1.15908354114896	0.94002311949644	1.09871076629571	TM2
N73	1.0761111802926	0.918539616152688	1.05630117301742	TM2
Y74	1.05559820033813	0.942306984350772	1.05285132769521	TM2
I75	1.02180223786705	0.887783898535803	1.00164132855488	TM2
L76	1.03777242414506	0.927271854230192	1.03367803474858	TM2
L77	0.980064986327918	0.97890707044656	1.03357013434025	TM2
N78	0.842649056351038	0.572185851036953	0.744555621548429	TM2
L79	0.941897254115643	0.953602551121649	1.00042852164926	TM2
A80	1.0721894955002	0.921483900822261	1.03287132873653	TM2
V81	0.967880686344274	0.734127263642763	0.9028875085515	TM2
A82	0.971433184197815	0.889677976693411	0.986665263406965	TM2
D83	1.01438236011904	0.939331049173955	1.03374543799453	TM2
L84	1.02063895431241	0.813710818513383	0.975629669507695	TM2
F85	0.9983486549536	0.857076403740861	0.980292210692626	TM2
M86	1.0903723380175	0.939443292418882	1.07154657253941	TM2
V87	0.908623461978801	0.702841874645672	0.860442754701473	TM2
L88	0.963806235294619	0.861526931393894	0.968599096902876	TM2
G89	1.03473453402348	0.875814173681618	1.00249559395248	TM2
G90	0.854935246650424	0.807741707438702	0.870350391148007	TM2
F91	0.989924782241159	0.878015064883361	0.985055013903102	TM2
T92	0.868599658177269	0.812210179173355	0.893951197478315	TM2
S93	0.921892337459717	0.965758745796141	0.996971551426264	TM2
T94	0.904838231369928	0.818224883971879	0.908799848137164	TM2
L95	0.886218879273745	0.745402663641153	0.873386197564387	TM2
Y96	1.02810444120991	0.976328020768833	1.05326558483467	TM2
T97	0.849142350165051	0.784558114246059	0.864543776870168	TM2
S98	0.970818218793835	0.784776484557055	0.929250993433591	TM2
L99	0.955328591324754	0.853514406986503	0.963547436218308	TM2
H100	1.007239790138	0.928202909712647	1.00993017145558	TM2
G101	0.927106657052567	0.787874231770627	0.911197015046462	TM2	ECL-1 annotation seems a little short here
Y102	0.526702973803649	0.633394084408469	0.616450903227367	ECL1	different than B adrenergic receptor but still constrained
F103	0.879504989603836	0.86384505994972	0.9229792936675	ECL1
V104	1.07398679127306	0.94305654258583	1.0591807155141	ECL1
F105	1.09594208981077	0.940320295302276	1.07000141444434	ECL1
G106	0.394526610787135	0.354079058398405	0.383514100019558	TM3	G resiude in GxxxC
P107	1.11904424970869	0.916041524927614	1.07439859071975	TM3
T108	1.10484468997956	0.966323518436841	1.0895466469987	TM3
G109	1.05575954654958	0.913797114686213	1.02432044794543	TM3
C110	0.198607653116515	0.112171220748773	0.169430909229284	TM3	C residues in GxxxC- disulfide bond w c187
N111	1.13600122501312	0.941735634127416	1.06163360783167	TM3
L112	1.02742850903048	0.826346726901664	0.959116708408353	TM3
E113	0.852485331922103	0.68954987632706	0.78929856845251	TM3	role in switch to active conformation
G114	0.319936096377791	0.158763368003459	0.252042365696026	TM3
F115	0.774376649779378	0.55181215809542	0.689474966225327	TM3
F116	1.03489829855399	0.889899787919029	0.979982374837342	TM3
A117	0.982363625149149	0.941331497035076	0.98641400769049	TM3
T118	1.1114544847694	0.873824123497399	1.01116964451571	TM3
L119	0.934524783610376	0.717011522651433	0.877212658981211	TM3
G120	1.08009363081726	0.905625223926376	1.02684838770158	TM3
G121	1.05930615118685	0.941513626950281	1.04178362563796	TM3
E122	1.06305658002383	0.975684759987326	1.06459489041841	TM3
I123	0.941564861163057	0.893478986397336	0.940091618168073	TM3
A124	0.800579215250421	0.960128121702551	0.901864957216554	TM3
L125	1.09323863834983	0.909212608016894	1.04060421334593	TM3
W126	0.923160247398946	0.661040481877349	0.831619905573973	TM3
S127	0.832738942125491	0.540006153695301	0.742368880536394	TM3
L128	1.05978462515927	0.897338802322538	1.02281844138422	TM3
V129	0.977166798847645	0.778083819622082	0.925263135716299	TM3
V130	1.04646190309698	0.871936367656289	1.01130652060235	TM3
L131	0.873620509809219	0.759360420678065	0.86831702909538	TM3
A132	0.985075703753972	0.870427419244176	0.979759412952081	TM3
I133	1.06133367360574	0.87147773258428	1.03225424328855	TM3
E134	1.05401200459182	0.903606482904855	1.03095678402614	TM3	E/DRY motif
R135	0.602849501254132	0.692657243445272	0.687403008385146	TM3	E/DRY motif
Y136	1.10749562907613	0.930260986036112	1.06924455136939	TM3	E/DRY motif
V137	1.0907954136426	0.941827420999923	1.06794996466853	TM3
V138	1.11295789900006	0.911750244323628	1.05850374747858	TM3
V139	1.10034646215998	0.901715201976477	1.05775306246431	TM3
C140	1.13422652035952	0.910013431782855	1.07833687631128	TM3	transducin interface
K141	1.0810837872058	0.927138552487774	1.06411569962858	TM3
P142	1.11555248782309	0.915165092836132	1.07459999576217	ICL2
M143	1.0552263074204	0.984849252360691	1.07554485368888	ICL2
S144	1.12521564986561	0.945661398176547	1.09520455975358	ICL2
N145	1.09137996040317	0.978154975685045	1.09417004804986	ICL2
F146	1.1141403710793	0.979993651148137	1.09598905036969	ICL2
R147	1.11230957556549	0.973241048117397	1.10604601937599	ICL2
F148	1.15300970393285	0.922587326820576	1.08667009021546	ICL2
G149	1.15022989709803	0.932207902710408	1.09147789530956	TM4
E150	1.18096103853655	0.963277322313709	1.12336467515079	TM4
N151	1.15525219968134	0.9640428140027	1.11344175163278	TM4
H152	1.08833762005117	0.923408206034463	1.05470155210739	TM4
A153	1.06973988741431	0.870492930860957	1.02027438248739	TM4
I154	1.10104680503849	0.91963326462462	1.0623483678246	TM4
M155	1.09712365390243	0.928018043315854	1.07300465839762	TM4
G156	1.10348026584988	0.912135477485506	1.06450508451967	TM4
V157	1.00448842114227	0.826382808323191	0.968859852822379	TM4
A158	1.09131173772987	0.871518948916641	1.02894363730999	TM4
F159	0.973668879429294	0.729271916117487	0.9026264167945	TM4
T160	0.843061711422845	0.6463139213104	0.793571375929675	TM4
W161	0.901768913045441	0.736005377535571	0.86374756900657	TM4
V162	1.06135409516067	0.826092543433856	0.993965398006557	TM4
M163	0.982405942140991	0.802401624219386	0.948930539114804	TM4
A164	0.593477957089677	0.321583666660121	0.489802137240161	TM4
L165	0.93346073030358	0.746813537211775	0.902555342725837	TM4
A166	0.966707575458686	0.807970834622056	0.936862093139376	TM4
C167	0.912148480888868	0.817062124644842	0.917055111938816	TM4
A168	0.508495353467153	0.337133328575502	0.460422334618267	TM4
A169	0.872954962389341	0.718227376575582	0.847260795461786	TM4
P170	0.713185117186362	0.499166566672996	0.664234541700935	TM4
P171	0.280060330229709	0.113928927193879	0.230930080072231	TM4
L172	0.84392911376847	0.624982001402442	0.783851570387227	TM4
A173	1.01586130116552	0.867894955358087	1.00012305833419	TM4
G174	1.00685170195155	0.789272094209899	0.952298831882207	TM4
W175	0.731125410642592	0.532842586158057	0.66877441440677	ECL2
S176	0.52716857108663	0.309585763214159	0.471646720508093	ECL2
R177	0.481609140924676	0.33484011957166	0.471711069376244	ECL2
Y178	0.328148576566151	0.155302162947503	0.280994745986824	ECL2
I179	0.386868095608504	0.283598346287956	0.369946037153717	ECL2
P180	0.200259349628922	0.0819965578665321	0.175175885767117	ECL2
E181	0.772796767853026	0.706139855171676	0.783793597564387	ECL2
G182	0.30639239609147	0.123834831535454	0.257728686430941	ECL2
L183	0.880205437451997	0.649850125999949	0.840690223916614	ECL2
Q184	0.248024801103354	0.276157956925402	0.294386654557739	ECL2
C185	0.709206291768938	0.682012795767372	0.738191025276562	ECL2
S186	0.92007134645071	0.814461307707723	0.920303488153358	ECL2
C187	0.200671915602125	0.0403229838873867	0.172281801781169	ECL2	disulfide bridge w c110
G188	0.640662123241126	0.463554462441904	0.593922721264102	ECL2
I189	0.769130024940831	0.541755099292782	0.705921344008584	ECL2
D190	0.266702363402261	0.0396904670423981	0.194483531211179	ECL2
Y191	0.843176288385581	0.587278082888394	0.763135770671909	ECL2
Y192	0.848841176692877	0.777823104743241	0.859037212743488	ECL2
T193	0.999765389589963	0.781168928677186	0.936329157018642	ECL2
L194	1.06952093679507	0.962473023817183	1.06647494450118	ECL2
K195	1.18350539212257	0.955692735232875	1.11383445112984	ECL2
P196	1.12333024375758	0.973315688010762	1.10643105186513	ECL2
E197	1.07002081262829	0.960462229911072	1.06446461703001	ECL2
V198	1.15418748510026	0.976614846232909	1.12536825550752	ECL2
N199	1.10088885064513	0.963911647725662	1.07782808227864	TM5
N200	0.982322325985488	0.780301403595649	0.933989723120092	TM5
E201	1.12768680604044	0.961160828159319	1.09011253284825	TM5	Zn binding?? (uniprot)
S202	1.04617440314515	0.941818532537415	1.05433619191025	TM5
F203	0.496178254107479	0.324867506727043	0.454817147379399	TM5
V204	1.03675706421214	0.811242856172983	0.972873087202466	TM5
I205	1.07011373122839	0.946357156619075	1.06407066508888	TM5
Y206	0.70891826075874	0.567050071408328	0.690300580054286	TM5
M207	1.10487960654448	0.881177738047092	1.04582221584967	TM5
F208	1.01151049114069	0.84426549091245	0.977965357652222	TM5
V209	0.955550144621855	0.848660690971431	0.950555443474535	TM5
V210	0.934434278790896	0.792265546392332	0.92395292224617	TM5
H211	0.729047789444063	0.574756032458668	0.71316736690779	TM5
F212	1.01595259650638	0.953990634335682	1.03332872961848	TM5
T213	0.94247030641573	0.87595808721457	0.958153798055832	TM5
I214	1.00404821804348	0.796448863279788	0.954425811432794	TM5
P215	0.247095388071168	0.108915978527594	0.212870007185486	TM5
M216	1.05904958531798	0.901502264032794	1.04108838878732	TM5
I217	0.967068303684249	0.897256671735537	0.982670896227294	TM5
I218	0.978785635498531	0.698033064596674	0.894234572044359	TM5
I219	0.989239320306702	0.859964291561515	0.969739841861216	TM5
F220	1.02693092507906	0.949724000401666	1.03921661661296	TM5
F221	1.04700561139992	0.886595029931108	1.02331706747805	TM5
C222	0.992229962314739	0.823409187509182	0.956164090903031	TM5
Y223	0.822670002971515	0.95387181412139	0.93022939161605	TM5
G224	0.973318419491738	0.942286698873307	1.00318388568547	TM5
Q225	1.08226945070215	0.934290237179034	1.06300309621571	TM5
L226	1.07725829167372	0.99182986218426	1.085240459188	TM5
V227	1.06700744500409	0.989609605756267	1.0766642999202	TM5
F228	1.11131348385319	0.969966259599541	1.09927471308519	TM5
T229	1.01299672458603	0.943954219790806	1.02447692660304	TM5
V230	1.04422350021955	0.952577781068992	1.04324158909258	TM5
K231	1.0883147631698	0.95184062542628	1.05362789242414	TM5
E232	1.0493469238226	0.96865194315634	1.04715101018849	TM5
A233	1.0143742759929	0.923052445193179	1.02235186673877	TM5
A234	1.0395158265747	0.919434241419437	1.03283758388936	TM5
A235	1.02829676808779	0.971619849058006	1.04393994390897	TM5
Q236	1.05303143753385	0.958582230874651	1.06099611410585	TM5
Q237	0.763903424088669	0.938030648437182	0.880943416373235	TM5
Q238	0.891625944280498	0.948109147632469	0.955225320154937	ICL3
E239	0.805587786897438	0.944835445307993	0.982794445482917	ICL3
S240	1.07221976290776	0.988645993286585	1.07726465491438	ICL3
A241	0.986712345488663	0.904599412019926	0.999475012809319	TM6
T242	1.12587675181396	0.945547237110054	1.08342189132335	TM6
T243	1.08960251545282	0.937084090417141	1.07938111045996	TM6
Q244	1.09167308168254	0.952270609613981	1.07019570175572	TM6
K245	1.09977331653995	0.979467546709263	1.0896091894415	TM6
A246	1.09846975064398	0.930435643056203	1.07745624087477	TM6
E247	0.990599634335889	0.943119425040887	1.01563263273288	TM6
K248	1.00205599811596	0.960917239796826	1.01808771058332	TM6
E249	1.09394881864416	0.967582072469123	1.07797126325957	TM6
V250	1.06200745014053	0.99525742727346	1.0779993943752	TM6
T251	1.00766520388383	0.93900704215095	1.01771138249069	TM6
R252	1.08174617471835	0.958589708923566	1.07520573072289	TM6
M253	0.953710576300709	0.925076877917885	0.990694196890828	TM6
V254	0.998994599902293	0.910744545771718	0.999815457706165	TM6
I255	0.927228505887176	0.948124088911624	0.991164455139555	TM6
I256	1.00284321692442	0.948781218824835	1.02431364355593	TM6
M257	0.637010315830165	0.83452047357416	0.777578051491468	TM6
V258	0.948214599574009	0.907390654049646	0.966601575209006	TM6
I259	0.832347651325235	0.913959064513334	0.922390019427524	TM6
A260	1.02744185644547	0.941310487346688	1.040981846094	TM6
F261	0.94458638693962	0.993140586481081	1.01283181942391	TM6
L262	0.922381824076767	0.91345124835875	0.973026723639252	TM6
I263	0.894408707304756	0.859419976081692	0.93910913496392	TM6
C264	0.979308918550023	0.962160733807993	1.02261523266787	TM6
W265	0.941356953547434	0.953589293507511	1.0024224276585	TM6
V266	0.804951542378543	0.758915035971341	0.833740099344647	TM6
P267	0.664024173747946	0.407880499839096	0.585678804448149	TM6
Y268	0.958820379652073	0.902366116593402	0.984861968455492	TM6
A269	0.856574415014061	0.97185146476201	0.963818023446597	TM6
S270	0.91519714511493	0.846237752450652	0.927240574354407	TM6
V271	0.964475048969185	0.862476545893815	0.96621417367214	TM6
A272	0.958997133432169	0.902616201301742	0.984105700578271	TM6
F273	0.976887269161254	0.794883786206764	0.938350866545787	TM6
Y274	0.944911796736597	0.874117611539536	0.960668376863578	TM6
I275	1.010352131936	0.895627284850953	1.00056957728332	TM6
F276	0.986143219261178	0.932433438448445	1.0035185533675	TM6
T277	1.03324793997936	0.897957371071387	1.02058545472059	TM6
H278	1.06071053119002	0.876178018222186	1.03089390591583	TM6
Q279	1.02063077430484	0.960644181092909	1.03331179042432	ECL3	Zn binding?? (uniprot)
G280	1.05464878370559	0.974439719520191	1.0616706376883	ECL3
S281	1.04395060269222	0.965426338418495	1.06179546270749	ECL3
N282	0.998139081532983	0.997928958441251	1.04903871182213	ECL3
F283	1.08494200074741	0.938165196276817	1.06808440225854	ECL3
G284	1.0088972789555	0.966678235181741	1.03710512715056	TM7
P285	0.993007641437341	0.911797886237143	1.00602214016705	TM7
I286	0.969855137365265	0.919934752231226	0.989751504759424	TM7
F287	1.06711910771408	0.877000451223264	1.02640118287615	TM7
M288	0.969544052309103	0.846172502636695	0.958102155758794	TM7
T289	0.930510752809012	0.80084896616111	0.918322514596126	TM7
I290	0.903585688048857	0.790080932669384	0.893819625429757	TM7
P291	0.963499583138512	0.86669556774069	0.967813674370586	TM7
A292	0.923696897246989	0.908054788515739	0.961895815823197	TM7
F293	0.799576655949076	0.831347431363571	0.856955401820576	TM7
F294	0.922657819722582	0.795471521202032	0.906077474166474	TM7
A295	0.99754205929498	0.84275682887386	1.01464376447841	TM7
K296	0.682663567569475	0.682636502574042	0.726797579218702	TM7	Schiff base location
S297	0.940729975936196	0.872397605669627	0.965058200858611	TM7
A298	0.810057159261594	0.949776494525953	0.916825637371546	TM7
A299	0.979073282972114	0.935965979322196	1.00066483013632	TM7
I300	0.777475991165324	0.650914391294817	0.755923823895696	TM7
Y301	0.827440251747014	0.957292519443562	0.93426877165006	TM7
N302	0.953529967040604	0.945421474151717	1.00107051025256	TM7	NPxxY
P303	0.861475517445465	0.717646875627647	0.846228997210968	TM7	NPxxY
V304	0.803751320179517	0.77238293547356	0.827320189362844	TM7	NPxxY
I305	0.72738244736551	0.63040208284817	0.723792403274221	TM7	NPxxY
Y306	0.943060665581463	0.956597311949618	0.993085037050046	TM7	NPxxY
I307	0.873206443285068	0.743973762223937	0.861546005359608	TM7
M308	0.956381584984708	0.886279191200573	0.967995319411875	TM7
M309	0.895008501636574	0.921103149302507	0.950205992975025	TM7
N310	0.906393883117534	0.876262237912699	0.93731726770778	H8
K311	0.982303861017095	0.991105937092185	1.04079888628216	H8
Q312	1.02119077421334	0.943178257878077	1.02171319528563	H8
F313	0.872047239631886	0.819891027042003	0.880755152207244	H8
R314	0.898248848505552	0.846381513461817	0.917788826968015	H8
N315	1.00513202389827	0.947150981885292	1.02549623855708	H8
C316	1.04337898702053	0.908797408012556	1.02059976191618	H8
M317	0.897389023037098	0.813952824019243	0.903674408952791	H8
L318	1.01975466296418	0.915441392621152	1.01520393250664	H8
T319	0.999534039916414	0.904871452907075	1.0063775112755	H8
T320	0.941053881595122	0.957153795189611	0.978912141288194	H8
I321	0.948094566689222	0.890803600355043	0.959146474121884	H8
C322	0.982431122067191	0.94373578193693	1.00267913561942	H8	palmitoylated (uniprot)
C323	0.940864546663677	0.96884186076035	0.99654101641383	C-term	palmitoylated (uniprot)
G324	1.06277746757695	0.950518266287605	1.03686146642098	C-term
K325	0.969120356354229	0.987663153921427	1.00231111692616	C-term
N326	1.03912842553801	0.914523524188058	1.00841370112847	C-term
P327	1.04632345412314	0.955180771931626	1.02475095365937	C-term
L328	1.03900443144748	0.951291510310168	1.01757493989261	C-term
G329	0.993972115221201	0.968711577697339	1.00647123598789	C-term
D330	1.02985340997725	0.979166102400345	1.03005560015457	C-term
D331	1.03708761076532	0.9469432591544	1.01790251054427	C-term
E332	1.07338546739632	0.945447121974047	1.03795334366464	C-term
A333	1.04086945151049	0.975258673630422	1.0353624122953	C-term
S334	1.02644351770395	0.93265107061011	1.01605905819142	C-term	S phophorylation site arrestin
A335	0.978614908600164	0.952618949029782	0.981112678197362	C-term
T336	0.941436275812126	0.966626221859198	0.969743628526412	C-term	T phophorylation site arrestin?
V337	1.02865437221295	0.973150724190227	1.03015233708895	C-term
S338	1.04026134106213	0.98234372950023	1.04147166626714	C-term	S phophorylation site arrestin
K339	0.985291182198489	0.968078851734534	0.991615278615055	C-term
T340	1.02941302941591	0.940148259054721	1.01753839228278	C-term	T phophorylation site arrestin?
E341	0.973758194495485	0.96675125902937	0.997450249577719	C-term
T342	1.05407075755836	0.913320901216	1.02106541199443	C-term	P-site arrestin binding
S343	1.01894368906523	0.923902329731851	1.00671991189042	C-term	S phophorylation site arrestin
Q344	0.997758824067757	0.934712093290572	0.998122544860457	C-term
V345	1.03160843297314	0.972624275625048	1.03423939843507	C-term	VxPx cilia targeting motif
A346	1.02263844012117	0.915920831647436	0.997314371142396	C-term	VxPx cilia targeting motif
P347	1.00960218268341	0.939169753325325	0.992632222548863	C-term	VxPx cilia targeting motif
A348	1.0039239742557	0.925466056980821	0.989248273159855	C-term	VxPx cilia targeting motif
