# Supplementary material for: A comprehensive map of missense trafficking variants in rhodopsin and their response to pharmacologic correction
Source: Sci Adv. 2026 Jul 29;12(31):eaef3518. doi: 10.1126/sciadv.aef3518 (PMC13418928; doi:10.1126/sciadv.aef3518)
Supplement: Supplementary file 3 — Movie S1 [file sciadv.aef3518_movie_s1.zip]

Archive with 1 entries (1 files):
- aef3518_movie_s1.mp4
